# Supplementary material for: Inhibition of nucleo-cytoplasmic proteasome translocation by the aromatic amino acids or silencing Sestrin3—their sensing mediator—is tumor suppressive
Source: Cell Death Differ. 2024 Sep 12;31(10):1242–54. doi: 10.1038/s41418-024-01370-x (PMC11445514; doi:10.1038/s41418-024-01370-x)
Supplement: Supplementary file 9 — Supplemental Table [file 41418_2024_1370_MOESM9_ESM.xlsx]

## Sheet: RNA Seq
Gene ID	gene position	gene name	gene biotype
ENSG00000000003	X:100627107-100639991	TSPAN6	protein_coding
ENSG00000000005	X:100584935-100599885	TNMD	protein_coding
ENSG00000000419	20:50934866-50959140	DPM1	protein_coding
ENSG00000000457	1:169849630-169894267	SCYL3	protein_coding
ENSG00000000460	1:169662006-169854080	C1orf112	protein_coding
ENSG00000000938	1:27612063-27635185	FGR	protein_coding
ENSG00000000971	1:196651753-196752476	CFH	protein_coding
ENSG00000001036	6:143494811-143511720	FUCA2	protein_coding
ENSG00000001084	6:53497340-53616970	GCLC	protein_coding
ENSG00000001167	6:41072973-41102403	NFYA	protein_coding
ENSG00000001460	1:24356998-24416934	STPG1	protein_coding
ENSG00000001461	1:24415801-24472976	NIPAL3	protein_coding
ENSG00000001497	X:65438548-65534810	LAS1L	protein_coding
ENSG00000001561	6:46129988-46146688	ENPP4	protein_coding
ENSG00000001617	3:50155044-50189075	SEMA3F	protein_coding
ENSG00000001626	7:117287119-117715971	CFTR	protein_coding
ENSG00000001629	7:92245973-92401383	ANKIB1	protein_coding
ENSG00000001630	7:92084986-92134803	CYP51A1	protein_coding
ENSG00000001631	7:92197497-92246166	KRIT1	protein_coding
ENSG00000002016	12:911735-990053	RAD52	protein_coding
ENSG00000002330	11:64269829-64284704	BAD	protein_coding
ENSG00000002549	4:17577197-17607972	LAP3	protein_coding
ENSG00000002586	X:2691186-2741309	CD99	protein_coding
ENSG00000002587	4:11393149-11429564	HS3ST1	protein_coding
ENSG00000002726	7:150824626-150861504	AOC1	protein_coding
ENSG00000002745	7:121325366-121341104	WNT16	protein_coding
ENSG00000002746	7:43112628-43566001	HECW1	protein_coding
ENSG00000002822	7:1815792-2233243	MAD1L1	protein_coding
ENSG00000002834	17:38869858-38921770	LASP1	protein_coding
ENSG00000002919	17:48103356-48123601	SNX11	protein_coding
ENSG00000002933	7:150800402-150805118	TMEM176A	protein_coding
ENSG00000003056	12:8940360-8949761	M6PR	protein_coding
ENSG00000003096	X:117897812-118117340	KLHL13	protein_coding
ENSG00000003137	2:72129237-72147862	CYP26B1	protein_coding
ENSG00000003147	7:8113183-8262687	ICA1	protein_coding
ENSG00000003249	16:90004870-90019890	DBNDD1	protein_coding
ENSG00000003393	2:201700266-201782112	ALS2	protein_coding
ENSG00000003400	2:201182871-201229428	CASP10	protein_coding
ENSG00000003402	2:201116153-201176687	CFLAR	protein_coding
ENSG00000003436	2:187464229-187565760	TFPI	protein_coding
ENSG00000003509	2:37231630-37253403	NDUFAF7	protein_coding
ENSG00000003756	3:50088918-50119021	RBM5	protein_coding
ENSG00000003987	8:17296793-17413528	MTMR7	protein_coding
ENSG00000003989	8:17497087-17570573	SLC7A2	protein_coding
ENSG00000004059	7:127588385-127591700	ARF5	protein_coding
ENSG00000004139	17:28364355-28404049	SARM1	protein_coding
ENSG00000004142	17:28346632-28357527	POLDIP2	protein_coding
ENSG00000004399	3:129555213-129606676	PLXND1	protein_coding
ENSG00000004455	1:33007985-33080996	AK2	protein_coding
ENSG00000004468	4:15778274-15853232	CD38	protein_coding
ENSG00000004478	12:2794969-2805423	FKBP4	protein_coding
ENSG00000004487	1:23019442-23083689	KDM1A	protein_coding
ENSG00000004534	3:49940006-50100045	RBM6	protein_coding
ENSG00000004660	17:3860314-3894891	CAMKK1	protein_coding
ENSG00000004700	12:21468909-21501669	RECQL	protein_coding
ENSG00000004766	7:93232339-93361123	VPS50	protein_coding
ENSG00000004776	19:35754565-35758079	HSPB6	protein_coding
ENSG00000004777	19:35774531-35788822	ARHGAP33	protein_coding
ENSG00000004779	16:23581013-23596316	NDUFAB1	protein_coding
ENSG00000004799	7:95583498-95596516	PDK4	protein_coding
ENSG00000004809	6:110424686-110476641	SLC22A16	protein_coding
ENSG00000004838	3:50341109-50345732	ZMYND10	protein_coding
ENSG00000004846	7:20615666-20777038	ABCB5	protein_coding
ENSG00000004848	X:25003693-25016420	ARX	protein_coding
ENSG00000004864	7:96120219-96322147	SLC25A13	protein_coding
ENSG00000004866	7:116953237-117230176	ST7	protein_coding
ENSG00000004897	17:47117702-47189422	CDC27	protein_coding
ENSG00000004939	17:44248389-44268141	SLC4A1	protein_coding
ENSG00000004948	7:93424485-93574730	CALCR	protein_coding
ENSG00000004961	X:11111300-11123086	HCCS	protein_coding
ENSG00000004975	17:7225341-7234517	DVL2	protein_coding
ENSG00000005001	16:2852729-2858170	PRSS22	protein_coding
ENSG00000005007	19:18831958-18868230	UPF1	protein_coding
ENSG00000005020	7:26667067-26995239	SKAP2	protein_coding
ENSG00000005022	X:119468421-119471396	SLC25A5	protein_coding
ENSG00000005059	4:109560208-109688719	MCUB	protein_coding
ENSG00000005073	7:27181156-27185232	HOXA11	protein_coding
ENSG00000005075	7:102473127-102478922	POLR2J	protein_coding
ENSG00000005100	17:5440916-5468982	DHX33	protein_coding
ENSG00000005102	17:43640388-43661922	MEOX1	protein_coding
ENSG00000005108	7:11370364-11832198	THSD7A	protein_coding
ENSG00000005156	17:34980511-35009743	LIG3	protein_coding
ENSG00000005175	12:47661248-47706030	RPAP3	protein_coding
ENSG00000005187	16:20610242-20797581	ACSM3	protein_coding
ENSG00000005189	16:20806428-20849665	REXO5	protein_coding
ENSG00000005194	16:57428186-57447420	CIAPIN1	protein_coding
ENSG00000005206	19:2328614-2355095	SPPL2B	protein_coding
ENSG00000005238	9:35104111-35116341	ATOSB	protein_coding
ENSG00000005243	17:48026166-48038030	COPZ2	protein_coding
ENSG00000005249	7:107044704-107161811	PRKAR2B	protein_coding
ENSG00000005302	X:11758158-11775772	MSL3	protein_coding
ENSG00000005339	16:3725053-3880713	CREBBP	protein_coding
ENSG00000005379	17:58301227-58328795	TSPOAP1	protein_coding
ENSG00000005381	17:58269854-58280935	MPO	protein_coding
ENSG00000005421	7:95297675-95324532	PON1	protein_coding
ENSG00000005436	2:75651999-75710985	GCFC2	protein_coding
ENSG00000005448	2:74421677-74425755	WDR54	protein_coding
ENSG00000005469	7:87345663-87399794	CROT	protein_coding
ENSG00000005471	7:87401695-87480435	ABCB4	protein_coding
ENSG00000005483	7:104940942-105115019	KMT2E	protein_coding
ENSG00000005486	7:75842601-75888926	RHBDD2	protein_coding
ENSG00000005513	16:981769-986979	SOX8	protein_coding
ENSG00000005700	6:82169985-82247754	IBTK	protein_coding
ENSG00000005801	11:3339260-3379222	ZNF195	protein_coding
ENSG00000005810	13:77042473-77327094	MYCBP2	protein_coding
ENSG00000005812	13:76992597-77027195	FBXL3	protein_coding
ENSG00000005844	16:30472657-30523567	ITGAL	protein_coding
ENSG00000005882	17:50094736-50112152	PDK2	protein_coding
ENSG00000005884	17:50055967-50090481	ITGA3	protein_coding
ENSG00000005889	X:24149172-24216255	ZFX	protein_coding
ENSG00000005893	X:120426147-120469365	LAMP2	protein_coding
ENSG00000005961	17:44372179-44389649	ITGA2B	protein_coding
ENSG00000005981	7:95478443-95540233	ASB4	protein_coding
ENSG00000006007	16:19501692-19522123	GDE1	protein_coding
ENSG00000006015	19:18588684-18592337	REX1BD	protein_coding
ENSG00000006016	19:18572219-18607741	CRLF1	protein_coding
ENSG00000006025	17:47807371-47821834	OSBPL7	protein_coding
ENSG00000006042	17:32927909-32945106	TMEM98	protein_coding
ENSG00000006047	17:7288262-7294639	YBX2	protein_coding
ENSG00000006059	17:41346091-41350828	KRT33A	protein_coding
ENSG00000006062	17:45263118-45317029	MAP3K14	protein_coding
ENSG00000006071	11:17392497-17476894	ABCC8	protein_coding
ENSG00000006116	16:24256334-24362412	CACNG3	protein_coding
ENSG00000006118	11:60924459-60937159	TMEM132A	protein_coding
ENSG00000006125	17:35578045-35726413	AP2B1	protein_coding
ENSG00000006128	7:97732083-97740472	TAC1	protein_coding
ENSG00000006194	16:3283282-3301401	ZNF263	protein_coding
ENSG00000006210	16:57372476-57385044	CX3CL1	protein_coding
ENSG00000006282	17:50543057-50555852	SPATA20	protein_coding
ENSG00000006283	17:50560714-50627474	CACNA1G	protein_coding
ENSG00000006327	16:3018444-3022383	TNFRSF12A	protein_coding
ENSG00000006377	7:97005552-97011040	DLX6	protein_coding
ENSG00000006432	14:70722525-70809534	MAP3K9	protein_coding
ENSG00000006451	7:39623564-39708120	RALA	protein_coding
ENSG00000006453	7:98291649-98401090	BAIAP2L1	protein_coding
ENSG00000006459	7:140084745-140176983	KDM7A	protein_coding
ENSG00000006468	7:13891228-13991425	ETV1	protein_coding
ENSG00000006530	7:141551277-141655244	AGK	protein_coding
ENSG00000006534	11:68008577-68029282	ALDH3B1	protein_coding
ENSG00000006555	1:54779711-54801323	TTC22	protein_coding
ENSG00000006576	7:77798772-77957503	PHTF2	protein_coding
ENSG00000006606	7:75769532-75789896	CCL26	protein_coding
ENSG00000006607	2:241356284-241494841	FARP2	protein_coding
ENSG00000006611	11:17493894-17544416	USH1C	protein_coding
ENSG00000006625	7:30496620-30504841	GGCT	protein_coding
ENSG00000006634	7:87876215-87909553	DBF4	protein_coding
ENSG00000006638	19:3594506-3606875	TBXA2R	protein_coding
ENSG00000006652	7:112422886-112481017	IFRD1	protein_coding
ENSG00000006659	19:39704480-39709444	LGALS14	protein_coding
ENSG00000006695	17:14069489-14231736	COX10	protein_coding
ENSG00000006704	7:74453789-74602605	GTF2IRD1	protein_coding
ENSG00000006712	19:39385628-39391154	PAF1	protein_coding
ENSG00000006715	7:38722973-38932394	VPS41	protein_coding
ENSG00000006740	17:12789497-12991643	ARHGAP44	protein_coding
ENSG00000006744	17:12991611-13018065	ELAC2	protein_coding
ENSG00000006747	7:12570576-12660182	SCIN	protein_coding
ENSG00000006756	X:2903971-2929349	ARSD	protein_coding
ENSG00000006757	X:7898246-7927739	PNPLA4	protein_coding
ENSG00000006788	17:10300864-10373130	MYH13	protein_coding
ENSG00000006831	12:1688573-1788674	ADIPOR2	protein_coding
ENSG00000006837	5:134286349-134371047	CDKL3	protein_coding
ENSG00000007001	2:157876701-158136154	UPP2	protein_coding
ENSG00000007038	16:2817179-2826304	PRSS21	protein_coding
ENSG00000007047	19:45079287-45305284	MARK4	protein_coding
ENSG00000007062	4:15963075-16084378	PROM1	protein_coding
ENSG00000007080	19:17933014-17943991	CCDC124	protein_coding
ENSG00000007129	19:41549517-41586844	CEACAM21	protein_coding
ENSG00000007168	17:2593209-2685615	PAFAH1B1	protein_coding
ENSG00000007171	17:27756765-27800529	NOS2	protein_coding
ENSG00000007174	17:11598469-11969748	DNAH9	protein_coding
ENSG00000007202	17:28614445-28645454	BLTP2	protein_coding
ENSG00000007216	17:28473292-28497781	SLC13A2	protein_coding
ENSG00000007237	17:9910605-10198606	GAS7	protein_coding
ENSG00000007255	19:45162927-45178237	TRAPPC6A	protein_coding
ENSG00000007264	19:3777969-3802129	MATK	protein_coding
ENSG00000007306	19:41673302-41706976	CEACAM7	protein_coding
ENSG00000007312	17:63928737-63932336	CD79B	protein_coding
ENSG00000007314	17:63938553-63972918	SCN4A	protein_coding
ENSG00000007341	1:112523513-112620825	ST7L	protein_coding
ENSG00000007350	X:154295794-154330350	TKTL1	protein_coding
ENSG00000007372	11:31784778-31817961	PAX6	protein_coding
ENSG00000007376	16:784973-788397	RPUSD1	protein_coding
ENSG00000007384	16:58058-76355	RHBDF1	protein_coding
ENSG00000007392	16:188968-229463	LUC7L	protein_coding
ENSG00000007402	3:50362612-50504244	CACNA2D2	protein_coding
ENSG00000007516	16:1333637-1349441	BAIAP3	protein_coding
ENSG00000007520	16:1349239-1351878	TSR3	protein_coding
ENSG00000007541	16:566994-584109	PIGQ	protein_coding
ENSG00000007545	16:1612336-1677908	CRAMP1	protein_coding
ENSG00000007866	6:35473596-35497079	TEAD3	protein_coding
ENSG00000007908	1:169722639-169764705	SELE	protein_coding
ENSG00000007923	1:6634167-6701924	DNAJC11	protein_coding
ENSG00000007933	1:171090900-171117819	FMO3	protein_coding
ENSG00000007944	6:16129085-16148248	MYLIP	protein_coding
ENSG00000007952	X:100843323-100874359	NOX1	protein_coding
ENSG00000007968	1:23506437-23531233	E2F2	protein_coding
ENSG00000008018	6:170535119-170553307	PSMB1	protein_coding
ENSG00000008056	X:47571900-47619857	SYN1	protein_coding
ENSG00000008083	6:15246068-15522042	JARID2	protein_coding
ENSG00000008086	X:18425582-18653629	CDKL5	protein_coding
ENSG00000008118	1:209583713-209613939	CAMK1G	protein_coding
ENSG00000008128	1:1702378-1724357	CDK11A	protein_coding
ENSG00000008130	1:1751231-1780457	NADK	protein_coding
ENSG00000008196	6:50818722-50847619	TFAP2B	protein_coding
ENSG00000008197	6:50713525-50773033	TFAP2D	protein_coding
ENSG00000008226	3:38039204-38124025	DLEC1	protein_coding
ENSG00000008256	7:6161775-6272644	CYTH3	protein_coding
ENSG00000008277	7:87934142-88202889	ADAM22	protein_coding
ENSG00000008282	7:106090504-106112589	SYPL1	protein_coding
ENSG00000008283	17:63432303-63446354	CYB561	protein_coding
ENSG00000008294	17:50962173-51120868	SPAG9	protein_coding
ENSG00000008300	3:48636462-48662886	CELSR3	protein_coding
ENSG00000008311	7:122064582-122144308	AASS	protein_coding
ENSG00000008323	12:6310435-6328506	PLEKHG6	protein_coding
ENSG00000008324	3:42581839-42596934	SS18L2	protein_coding
ENSG00000008382	19:4343526-4360086	MPND	protein_coding
ENSG00000008394	12:16347141-16609259	MGST1	protein_coding
ENSG00000008405	12:106991363-107093549	CRY1	protein_coding
ENSG00000008438	19:46019152-46023053	PGLYRP1	protein_coding
ENSG00000008441	19:12995474-13098796	NFIX	protein_coding
ENSG00000008513	8:133454847-133571940	ST3GAL1	protein_coding
ENSG00000008516	16:3046061-3060726	MMP25	protein_coding
ENSG00000008517	16:3065296-3082192	IL32	protein_coding
ENSG00000008710	16:2088707-2135898	PKD1	protein_coding
ENSG00000008735	22:50600792-50613981	MAPK8IP2	protein_coding
ENSG00000008838	17:40019096-40061215	MED24	protein_coding
ENSG00000008853	8:22987416-23020509	RHOBTB2	protein_coding
ENSG00000008869	2:36968382-37084372	HEATR5B	protein_coding
ENSG00000008952	3:169966634-169998373	SEC62	protein_coding
ENSG00000008988	8:56067253-56074510	RPS20	protein_coding
ENSG00000009307	1:114716912-114758676	CSDE1	protein_coding
ENSG00000009335	7:157138915-157269370	UBE3C	protein_coding
ENSG00000009413	6:111299027-111483715	REV3L	protein_coding
ENSG00000009694	X:124375902-125204312	TENM1	protein_coding
ENSG00000009709	1:18630845-18748866	PAX7	protein_coding
ENSG00000009724	1:11022008-11047239	MASP2	protein_coding
ENSG00000009765	6:150368891-150405969	IYD	protein_coding
ENSG00000009780	1:27725960-27763116	FAM76A	protein_coding
ENSG00000009790	1:209756031-209782320	TRAF3IP3	protein_coding
ENSG00000009830	14:77274955-77320883	POMT2	protein_coding
ENSG00000009844	6:142147161-142224685	VTA1	protein_coding
ENSG00000009950	7:73593193-73624543	MLXIPL	protein_coding
ENSG00000009954	7:73440405-73522293	BAZ1B	protein_coding
ENSG00000010017	6:13621497-13711835	RANBP9	protein_coding
ENSG00000010030	6:36354090-36387800	ETV7	protein_coding
ENSG00000010072	1:231337103-231355023	SPRTN	protein_coding
ENSG00000010165	1:171781659-171814023	METTL13	protein_coding
ENSG00000010219	12:4562207-4615302	DYRK4	protein_coding
ENSG00000010244	17:32350131-32381885	ZNF207	protein_coding
ENSG00000010256	3:48599001-48610976	UQCRC1	protein_coding
ENSG00000010270	7:38178244-38230670	STARD3NL	protein_coding
ENSG00000010278	12:6199714-6238271	CD9	protein_coding
ENSG00000010282	3:42692662-42702824	HHATL	protein_coding
ENSG00000010292	12:6493355-6531955	NCAPD2	protein_coding
ENSG00000010295	12:6538960-6556073	IFFO1	protein_coding
ENSG00000010310	19:45668220-45683722	GIPR	protein_coding
ENSG00000010318	3:52410659-52423641	PHF7	protein_coding
ENSG00000010319	3:52433034-52445103	SEMA3G	protein_coding
ENSG00000010322	3:52455117-52493068	NISCH	protein_coding
ENSG00000010327	3:52495337-52524495	STAB1	protein_coding
ENSG00000010361	19:49806865-49817376	FUZ	protein_coding
ENSG00000010379	12:220620-262873	SLC6A13	protein_coding
ENSG00000010404	X:149476987-149521096	IDS	protein_coding
ENSG00000010438	9:33750678-33799231	PRSS3	protein_coding
ENSG00000010539	16:3222324-3236221	ZNF200	protein_coding
ENSG00000010610	12:6786857-6820799	CD4	protein_coding
ENSG00000010626	12:6873568-6914241	LRRC23	protein_coding
ENSG00000010671	X:101349337-101390796	BTK	protein_coding
ENSG00000010704	6:26087280-26098343	HFE	protein_coding
ENSG00000010803	1:41027201-41242306	SCMH1	protein_coding
ENSG00000010810	6:111660331-111873452	FYN	protein_coding
ENSG00000010818	6:142751468-142956698	HIVEP2	protein_coding
ENSG00000010932	1:171248470-171285978	FMO1	protein_coding
ENSG00000011007	1:23743447-23762059	ELOA	protein_coding
ENSG00000011009	1:23791144-23795539	LYPLA2	protein_coding
ENSG00000011021	1:11806095-11848079	CLCN6	protein_coding
ENSG00000011028	17:62627669-62693597	MRC2	protein_coding
ENSG00000011052	17:51153589-51171744	NME1-NME2	protein_coding
ENSG00000011083	5:150190061-150222788	SLC6A7	protein_coding
ENSG00000011105	12:3077354-3286564	TSPAN9	protein_coding
ENSG00000011114	14:93237549-93333092	BTBD7	protein_coding
ENSG00000011132	19:3750771-3761692	APBA3	protein_coding
ENSG00000011143	17:58205440-58219605	MKS1	protein_coding
ENSG00000011198	3:43690107-43734371	ABHD5	protein_coding
ENSG00000011201	X:8528873-8732137	ANOS1	protein_coding
ENSG00000011243	19:15380049-15419141	AKAP8L	protein_coding
ENSG00000011258	17:51177424-51260163	MBTD1	protein_coding
ENSG00000011260	17:51260545-51297936	UTP18	protein_coding
ENSG00000011275	7:5620046-5781696	RNF216	protein_coding
ENSG00000011295	17:15999783-16045015	TTC19	protein_coding
ENSG00000011304	19:797074-812327	PTBP1	protein_coding
ENSG00000011332	19:38211005-38229714	DPF1	protein_coding
ENSG00000011347	11:61513713-61581148	SYT7	protein_coding
ENSG00000011376	3:45388560-45554726	LARS2	protein_coding
ENSG00000011405	11:17077729-17207986	PIK3C2A	protein_coding
ENSG00000011422	19:43646094-43670547	PLAUR	protein_coding
ENSG00000011426	7:36389820-36453791	ANLN	protein_coding
ENSG00000011451	19:15419977-15449956	WIZ	protein_coding
ENSG00000011454	9:122940832-123104866	RABGAP1	protein_coding
ENSG00000011465	12:91140483-91183217	DCN	protein_coding
ENSG00000011478	19:45692402-45703989	QPCTL	protein_coding
ENSG00000011485	19:46347086-46392981	PPP5C	protein_coding
ENSG00000011523	2:65056353-65087004	CEP68	protein_coding
ENSG00000011566	2:39249265-39437301	MAP4K3	protein_coding
ENSG00000011590	19:35704557-35717038	ZBTB32	protein_coding
ENSG00000011600	19:35904400-35908295	TYROBP	protein_coding
ENSG00000011638	16:21158376-21180616	LDAF1	protein_coding
ENSG00000011677	X:152166233-152451315	GABRA3	protein_coding
ENSG00000012048	17:43044294-43170245	BRCA1	protein_coding
ENSG00000012061	19:45407333-45478828	ERCC1	protein_coding
ENSG00000012124	19:35319260-35347361	CD22	protein_coding
ENSG00000012171	3:50267557-50277546	SEMA3B	protein_coding
ENSG00000012174	X:21839616-21885423	MBTPS2	protein_coding
ENSG00000012211	X:49174801-49186528	PRICKLE3	protein_coding
ENSG00000012223	3:46435644-46485234	LTF	protein_coding
ENSG00000012232	8:28600468-28756561	EXTL3	protein_coding
ENSG00000012504	12:100473707-100564414	NR1H4	protein_coding
ENSG00000012660	6:53267397-53349179	ELOVL5	protein_coding
ENSG00000012779	10:45374175-45446119	ALOX5	protein_coding
ENSG00000012817	Y:19703864-19744939	KDM5D	protein_coding
ENSG00000012822	12:53708516-53727745	CALCOCO1	protein_coding
ENSG00000012963	14:93207240-93229215	UBR7	protein_coding
ENSG00000012983	14:50418500-50561126	MAP4K5	protein_coding
ENSG00000013016	2:31234151-31269451	EHD3	protein_coding
ENSG00000013275	19:39971164-39981764	PSMC4	protein_coding
ENSG00000013288	4:6575188-6623362	MAN2B2	protein_coding
ENSG00000013293	3:170459547-170586075	SLC7A14	protein_coding
ENSG00000013297	3:170418867-170454733	CLDN11	protein_coding
ENSG00000013306	17:44319624-44324870	SLC25A39	protein_coding
ENSG00000013364	16:29820393-29848039	MVP	protein_coding
ENSG00000013374	7:151341771-151378449	NUB1	protein_coding
ENSG00000013375	6:83147323-83193936	PGM3	protein_coding
ENSG00000013392	6:83193356-83198935	RWDD2A	protein_coding
ENSG00000013441	2:200853008-200864691	CLK1	protein_coding
ENSG00000013503	12:106357747-106510198	POLR3B	protein_coding
ENSG00000013523	14:76786008-76826246	ANGEL1	protein_coding
ENSG00000013561	5:141958327-141990292	RNF14	protein_coding
ENSG00000013563	X:154401235-154412112	DNASE1L1	protein_coding
ENSG00000013573	12:31073859-31104799	DDX11	protein_coding
ENSG00000013583	12:12974869-13000265	HEBP1	protein_coding
ENSG00000013588	12:12891558-12917937	GPRC5A	protein_coding
ENSG00000013619	X:150361421-150514178	MAMLD1	protein_coding
ENSG00000013725	11:60971679-61020377	CD6	protein_coding
ENSG00000013810	4:1712857-1745171	TACC3	protein_coding
ENSG00000014123	6:96521594-96555276	UFL1	protein_coding
ENSG00000014138	11:65261912-65305959	POLA2	protein_coding
ENSG00000014164	8:143437658-143541447	ZC3H3	protein_coding
ENSG00000014216	11:65180565-65212006	CAPN1	protein_coding
ENSG00000014257	3:132317368-132368302	ACP3	protein_coding
ENSG00000014641	2:63588608-63607197	MDH1	protein_coding
ENSG00000014824	4:41990501-42090461	SLC30A9	protein_coding
ENSG00000014914	1:149928650-149936879	MTMR11	protein_coding
ENSG00000014919	10:99710867-99732127	COX15	protein_coding
ENSG00000015133	14:91271322-91417844	CCDC88C	protein_coding
ENSG00000015153	12:42157103-42238349	YAF2	protein_coding
ENSG00000015171	10:130087-254637	ZMYND11	protein_coding
ENSG00000015285	X:48676595-48691431	WAS	protein_coding
ENSG00000015413	16:89613307-89638456	DPEP1	protein_coding
ENSG00000015475	22:17734137-17774770	BID	protein_coding
ENSG00000015479	5:139293673-139331677	MATR3	protein_coding
ENSG00000015520	7:44512534-44541330	NPC1L1	protein_coding
ENSG00000015532	17:50346125-50363138	XYLT2	protein_coding
ENSG00000015568	2:109792757-109857705	RGPD5	protein_coding
ENSG00000015592	8:27235307-27258420	STMN4	protein_coding
ENSG00000015676	7:44379118-44490658	NUDCD3	protein_coding
ENSG00000016082	5:51383447-51394730	ISL1	protein_coding
ENSG00000016391	3:53812334-53846419	CHDH	protein_coding
ENSG00000016402	6:136999970-137045180	IL20RA	protein_coding
ENSG00000016490	1:86468367-86500259	CLCA1	protein_coding
ENSG00000016602	1:86547077-86580754	CLCA4	protein_coding
ENSG00000016864	3:52694485-52706032	GLT8D1	protein_coding
ENSG00000017260	3:130850594-131016712	ATP2C1	protein_coding
ENSG00000017427	12:102395873-102481744	IGF1	protein_coding
ENSG00000017483	X:48458536-48470260	SLC38A5	protein_coding
ENSG00000017797	18:9475008-9538114	RALBP1	protein_coding
ENSG00000018189	4:70704203-70808619	RUFY3	protein_coding
ENSG00000018236	12:40692438-41072415	CNTN1	protein_coding
ENSG00000018280	2:218382028-218396894	SLC11A1	protein_coding
ENSG00000018408	3:149517234-149736714	WWTR1	protein_coding
ENSG00000018510	2:177392745-177567024	AGPS	protein_coding
ENSG00000018610	X:119538148-119565409	STEEP1	protein_coding
ENSG00000018625	1:160115758-160143591	ATP1A2	protein_coding
ENSG00000018699	2:32628031-32821051	TTC27	protein_coding
ENSG00000018869	19:56375845-56393538	ZNF582	protein_coding
ENSG00000019102	11:124747473-124752255	VSIG2	protein_coding
ENSG00000019144	11:118606439-118658031	PHLDB1	protein_coding
ENSG00000019169	2:118942193-118994660	MARCO	protein_coding
ENSG00000019186	20:54153445-54173986	CYP24A1	protein_coding
ENSG00000019485	11:45095805-45235110	PRDM11	protein_coding
ENSG00000019505	11:45240301-45286341	SYT13	protein_coding
ENSG00000019549	8:48917597-48921740	SNAI2	protein_coding
ENSG00000019582	5:150401636-150412969	CD74	protein_coding
ENSG00000019991	7:81699009-81770438	HGF	protein_coding
ENSG00000019995	10:124942122-124988189	ZRANB1	protein_coding
ENSG00000020129	1:35557472-35567274	NCDN	protein_coding
ENSG00000020181	8:37784190-37844896	ADGRA2	protein_coding
ENSG00000020256	20:52051662-52204308	ZFP64	protein_coding
ENSG00000020426	14:60734741-60969965	MNAT1	protein_coding
ENSG00000020577	14:54566116-54793315	SAMD4A	protein_coding
ENSG00000020633	1:24899510-24965121	RUNX3	protein_coding
ENSG00000020922	11:94415569-94493885	MRE11	protein_coding
ENSG00000021300	11:73646177-73662819	PLEKHB1	protein_coding
ENSG00000021355	6:2832331-2841959	SERPINB1	protein_coding
ENSG00000021461	7:99828012-99866093	CYP3A43	protein_coding
ENSG00000021488	19:32830508-32869767	SLC7A9	protein_coding
ENSG00000021574	2:32063555-32157637	SPAST	protein_coding
ENSG00000021645	14:78170372-79868291	NRXN3	protein_coding
ENSG00000021762	11:3087106-3166739	OSBPL5	protein_coding
ENSG00000021776	15:34851781-34969742	AQR	protein_coding
ENSG00000021826	2:210477681-210679107	CPS1	protein_coding
ENSG00000021852	1:56929206-56974383	C8B	protein_coding
ENSG00000022267	X:136146701-136211359	FHL1	protein_coding
ENSG00000022277	20:56468584-56519449	RTF2	protein_coding
ENSG00000022355	5:161847062-161899981	GABRA1	protein_coding
ENSG00000022556	19:54953129-55001142	NLRP2	protein_coding
ENSG00000022567	8:141207165-141308305	SLC45A4	protein_coding
ENSG00000022840	12:120533479-120577588	RNF10	protein_coding
ENSG00000022976	14:102317376-102342702	ZNF839	protein_coding
ENSG00000023041	10:112424427-112447572	ZDHHC6	protein_coding
ENSG00000023171	11:123358427-123627774	GRAMD1B	protein_coding
ENSG00000023191	11:494511-507300	RNH1	protein_coding
ENSG00000023228	2:206114816-206159509	NDUFS1	protein_coding
ENSG00000023287	8:52622457-52745843	RB1CC1	protein_coding
ENSG00000023318	9:99979184-100099052	ERP44	protein_coding
ENSG00000023330	3:52198085-52214327	ALAS1	protein_coding
ENSG00000023445	11:102317449-102339403	BIRC3	protein_coding
ENSG00000023516	13:42272151-42323261	AKAP11	protein_coding
ENSG00000023572	1:193090865-193106114	GLRX2	protein_coding
ENSG00000023608	14:61762419-61796428	SNAPC1	protein_coding
ENSG00000023697	12:15911301-16037381	DERA	protein_coding
ENSG00000023734	12:15882386-15903478	STRAP	protein_coding
ENSG00000023839	10:99782639-99852594	ABCC2	protein_coding
ENSG00000023892	6:35297817-35321771	DEF6	protein_coding
ENSG00000023902	1:150149182-150164720	PLEKHO1	protein_coding
ENSG00000023909	1:93885198-93909456	GCLM	protein_coding
ENSG00000024048	6:42564028-42693505	UBR2	protein_coding
ENSG00000024422	19:47713421-47743134	EHD2	protein_coding
ENSG00000024526	1:68474151-68497221	DEPDC1	protein_coding
ENSG00000024862	6:138773768-138793319	CCDC28A	protein_coding
ENSG00000025039	6:89364615-89412273	RRAGD	protein_coding
ENSG00000025156	6:122399550-122433119	HSF2	protein_coding
ENSG00000025293	20:35771973-35950370	PHF20	protein_coding
ENSG00000025423	12:56752160-56787790	HSD17B6	protein_coding
ENSG00000025434	11:47248299-47269033	NR1H3	protein_coding
ENSG00000025708	22:50525751-50530032	TYMP	protein_coding
ENSG00000025770	22:50508223-50524780	NCAPH2	protein_coding
ENSG00000025772	20:44942129-44960397	TOMM34	protein_coding
ENSG00000025796	6:107867755-107958208	SEC63	protein_coding
ENSG00000025800	1:32108055-32176563	KPNA6	protein_coding
ENSG00000026025	10:17228240-17237593	VIM	protein_coding
ENSG00000026036	20:63659299-63698684	RTEL1-TNFRSF6B	protein_coding
ENSG00000026103	10:88953812-89029605	FAS	protein_coding
ENSG00000026297	6:166922112-166957191	RNASET2	protein_coding
ENSG00000026508	11:35138881-35232402	CD44	protein_coding
ENSG00000026559	20:51003655-51023107	KCNG1	protein_coding
ENSG00000026652	6:161129966-161274061	AGPAT4	protein_coding
ENSG00000026751	1:160739056-160754821	SLAMF7	protein_coding
ENSG00000026950	6:26402236-26415208	BTN3A1	protein_coding
ENSG00000027001	13:23730188-23889400	MIPEP	protein_coding
ENSG00000027075	14:61187558-61550976	PRKCH	protein_coding
ENSG00000027644	1:156840062-156859117	INSRR	protein_coding
ENSG00000027697	6:137197482-137219449	IFNGR1	protein_coding
ENSG00000027847	5:177600131-177610330	B4GALT7	protein_coding
ENSG00000027869	1:156806242-156816848	SH2D2A	protein_coding
ENSG00000028116	2:57907628-58159920	VRK2	protein_coding
ENSG00000028137	1:12166990-12209228	TNFRSF1B	protein_coding
ENSG00000028203	12:95217745-95302799	VEZT	protein_coding
ENSG00000028277	19:42086109-42196585	POU2F2	protein_coding
ENSG00000028310	5:850290-892801	BRD9	protein_coding
ENSG00000028528	15:64094122-64146090	SNX1	protein_coding
ENSG00000028839	6:133952169-133990432	TBPL1	protein_coding
ENSG00000029153	12:27332835-27425289	BMAL2	protein_coding
ENSG00000029363	6:136256626-136289851	BCLAF1	protein_coding
ENSG00000029364	14:69398014-69462390	SLC39A9	protein_coding
ENSG00000029534	8:41653219-41896741	ANK1	protein_coding
ENSG00000029559	4:87799553-87812435	IBSP	protein_coding
ENSG00000029639	6:155256133-155314493	TFB1M	protein_coding
ENSG00000029725	17:5282264-5386340	RABEP1	protein_coding
ENSG00000029993	X:150980508-150990771	HMGB3	protein_coding
ENSG00000030066	11:47778086-47848555	NUP160	protein_coding
ENSG00000030110	6:33572546-33580293	BAK1	protein_coding
ENSG00000030304	9:110668778-110806558	MUSK	protein_coding
ENSG00000030419	2:212999690-213152427	IKZF2	protein_coding
ENSG00000030582	17:44345245-44353106	GRN	protein_coding
ENSG00000031003	5:137937959-138051961	FAM13B	protein_coding
ENSG00000031081	3:119294382-119420714	ARHGAP31	protein_coding
ENSG00000031691	6:49463369-49493107	CENPQ	protein_coding
ENSG00000031698	1:109213917-109238182	SARS1	protein_coding
ENSG00000031823	19:5916138-5978142	RANBP3	protein_coding
ENSG00000032219	14:58298503-58373887	ARID4A	protein_coding
ENSG00000032389	2:3188924-3377830	EIPR1	protein_coding
ENSG00000032444	19:7534003-7561764	PNPLA6	protein_coding
ENSG00000032742	13:20567137-20691444	IFT88	protein_coding
ENSG00000033011	16:5033701-5087379	ALG1	protein_coding
ENSG00000033030	12:122471598-122501073	ZCCHC8	protein_coding
ENSG00000033050	7:151211483-151227205	ABCF2	protein_coding
ENSG00000033100	7:151232482-151240979	CHPF2	protein_coding
ENSG00000033122	1:69567921-70151945	LRRC7	protein_coding
ENSG00000033170	14:65410591-65744121	FUT8	protein_coding
ENSG00000033178	4:67612651-67701155	UBA6	protein_coding
ENSG00000033327	11:78215292-78418348	GAB2	protein_coding
ENSG00000033627	17:42458843-42522582	ATP6V0A1	protein_coding
ENSG00000033800	15:68054308-68198603	PIAS1	protein_coding
ENSG00000033867	3:27372720-27484420	SLC4A7	protein_coding
ENSG00000034053	15:28884482-29118315	APBA2	protein_coding
ENSG00000034152	17:21284671-21315232	MAP2K3	protein_coding
ENSG00000034239	8:48710788-48735311	CLXN	protein_coding
ENSG00000034510	2:84905655-84906671	TMSB10	protein_coding
ENSG00000034533	3:131013874-131027649	ASTE1	protein_coding
ENSG00000034677	8:100257059-100336218	RNF19A	protein_coding
ENSG00000034693	6:143450804-143490616	PEX3	protein_coding
ENSG00000034713	16:75566374-75577881	GABARAPL2	protein_coding
ENSG00000034971	1:171635416-171652688	MYOC	protein_coding
ENSG00000035115	2:217729-266398	SH3YL1	protein_coding
ENSG00000035141	2:70295975-70302067	FAM136A	protein_coding
ENSG00000035403	10:73995192-74121363	VCL	protein_coding
ENSG00000035499	5:60596911-60700190	DEPDC1B	protein_coding
ENSG00000035664	15:63907035-64072033	DAPK2	protein_coding
ENSG00000035681	8:58583507-58659853	NSMAF	protein_coding
ENSG00000035687	1:244408493-244451909	ADSS2	protein_coding
ENSG00000035720	4:67558726-67607337	STAP1	protein_coding
ENSG00000035862	17:78852976-78925387	TIMP2	protein_coding
ENSG00000035928	4:39287455-39366375	RFC1	protein_coding
ENSG00000036054	3:100260991-100325251	TBC1D23	protein_coding
ENSG00000036257	2:224470149-224585397	CUL3	protein_coding
ENSG00000036448	8:2045045-2165552	MYOM2	protein_coding
ENSG00000036473	X:38352585-38421446	OTC	protein_coding
ENSG00000036530	14:99684297-99727301	CYP46A1	protein_coding
ENSG00000036549	1:77562415-77683419	ZZZ3	protein_coding
ENSG00000036565	8:20144854-20183206	SLC18A1	protein_coding
ENSG00000036672	11:119355214-119381711	USP2	protein_coding
ENSG00000036828	3:122183667-122291629	CASR	protein_coding
ENSG00000037042	17:42659283-42667006	TUBG2	protein_coding
ENSG00000037241	5:172958728-172969771	RPL26L1	protein_coding
ENSG00000037280	5:180601505-180649624	FLT4	protein_coding
ENSG00000037474	5:6599238-6633291	NSUN2	protein_coding
ENSG00000037637	1:16246839-16352480	FBXO42	protein_coding
ENSG00000037749	5:154038958-154220478	MFAP3	protein_coding
ENSG00000037757	19:13764521-13774282	MRI1	protein_coding
ENSG00000037897	12:57768470-57772119	METTL1	protein_coding
ENSG00000037965	12:54008984-54012769	HOXC8	protein_coding
ENSG00000038002	4:177430773-177442437	AGA	protein_coding
ENSG00000038210	4:25160662-25279204	PI4K2B	protein_coding
ENSG00000038219	4:13568737-13627725	BOD1L1	protein_coding
ENSG00000038274	5:163503113-163519558	MAT2B	protein_coding
ENSG00000038295	4:165873236-166104457	TLL1	protein_coding
ENSG00000038358	16:67873051-67884499	EDC4	protein_coding
ENSG00000038382	5:14143341-14532128	TRIO	protein_coding
ENSG00000038427	5:83471617-83582303	VCAN	protein_coding
ENSG00000038532	16:10944538-11182186	CLEC16A	protein_coding
ENSG00000038945	8:16107877-16567490	MSR1	protein_coding
ENSG00000039068	16:68737291-68835537	CDH1	protein_coding
ENSG00000039123	5:55307988-55425579	MTREX	protein_coding
ENSG00000039139	5:13690327-14011818	DNAH5	protein_coding
ENSG00000039319	5:80408012-80483379	ZFYVE16	protein_coding
ENSG00000039523	16:67518417-67546788	RIPOR1	protein_coding
ENSG00000039537	5:41142115-41261438	C6	protein_coding
ENSG00000039560	5:34656327-34832612	RAI14	protein_coding
ENSG00000039600	5:157625678-157671480	SOX30	protein_coding
ENSG00000039650	19:49859881-49878351	PNKP	protein_coding
ENSG00000039987	19:12751701-12758458	BEST2	protein_coding
ENSG00000040199	16:71637834-71724701	PHLPP2	protein_coding
ENSG00000040275	5:169583635-169604778	SPDL1	protein_coding
ENSG00000040341	8:73420368-73747708	STAU2	protein_coding
ENSG00000040487	1:19312325-19329300	SLC66A1	protein_coding
ENSG00000040531	17:3636458-3663103	CTNS	protein_coding
ENSG00000040608	22:20241414-20283246	RTN4R	protein_coding
ENSG00000040633	17:7235028-7239722	PHF23	protein_coding
ENSG00000040731	5:24487099-24644978	CDH10	protein_coding
ENSG00000040933	2:98444853-98594392	INPP4A	protein_coding
ENSG00000041353	18:54717859-54895516	RAB27B	protein_coding
ENSG00000041357	15:78540404-78552417	PSMA4	protein_coding
ENSG00000041515	13:108596151-109208005	MYO16	protein_coding
ENSG00000041802	3:194640790-194672463	LSG1	protein_coding
ENSG00000041880	3:51942344-51948867	PARP3	protein_coding
ENSG00000041982	9:115019574-115118207	TNC	protein_coding
ENSG00000041988	1:6624867-6635586	THAP3	protein_coding
ENSG00000042062	20:50586107-50691542	RIPOR3	protein_coding
ENSG00000042088	14:89954938-90044764	TDP1	protein_coding
ENSG00000042286	10:70098222-70132934	AIFM2	protein_coding
ENSG00000042317	14:88384923-88470350	SPATA7	protein_coding
ENSG00000042429	11:93784226-93814963	MED17	protein_coding
ENSG00000042445	2:85341954-85354531	RETSAT	protein_coding
ENSG00000042493	2:85394752-85418432	CAPG	protein_coding
ENSG00000042753	19:46838135-46850846	AP2S1	protein_coding
ENSG00000042781	1:215622890-216423448	USH2A	protein_coding
ENSG00000042813	7:49850420-50121329	ZPBP	protein_coding
ENSG00000042832	8:132866957-133134903	TG	protein_coding
ENSG00000042980	8:24294068-24359014	ADAM28	protein_coding
ENSG00000043039	11:129375847-129452279	BARX2	protein_coding
ENSG00000043093	3:182938073-182985953	DCUN1D1	protein_coding
ENSG00000043143	5:134524311-134583230	JADE2	protein_coding
ENSG00000043355	13:99981783-99986765	ZIC2	protein_coding
ENSG00000043462	5:170246232-170297815	LCP2	protein_coding
ENSG00000043514	1:39838109-39883511	TRIT1	protein_coding
ENSG00000043591	10:114043865-114046904	ADRB1	protein_coding
ENSG00000044012	1:42153409-42155820	GUCA2B	protein_coding
ENSG00000044090	6:43037616-43053943	CUL7	protein_coding
ENSG00000044115	5:138610966-138935034	CTNNA1	protein_coding
ENSG00000044446	X:18892297-18984114	PHKA2	protein_coding
ENSG00000044459	9:17134981-17503923	CNTLN	protein_coding
ENSG00000044524	3:89107620-89482134	EPHA3	protein_coding
ENSG00000044574	9:125234852-125241382	HSPA5	protein_coding
ENSG00000046604	18:31498176-31549008	DSG2	protein_coding
ENSG00000046647	X:14006725-14029893	GEMIN8	protein_coding
ENSG00000046651	X:13734742-13777955	OFD1	protein_coding
ENSG00000046653	X:13770938-13938638	GPM6B	protein_coding
ENSG00000046774	X:142202341-142205290	MAGEC2	protein_coding
ENSG00000046889	8:67952045-68237032	PREX2	protein_coding
ENSG00000047056	10:1049537-1160991	WDR37	protein_coding
ENSG00000047188	5:113513693-113595285	YTHDC2	protein_coding
ENSG00000047230	X:16587998-16712936	CTPS2	protein_coding
ENSG00000047249	8:53715542-53843558	ATP6V1H	protein_coding
ENSG00000047315	4:56977721-57031158	POLR2B	protein_coding
ENSG00000047346	15:52581316-52709817	ATOSA	protein_coding
ENSG00000047365	4:35948220-36244514	ARAP2	protein_coding
ENSG00000047410	1:186311651-186375693	TPR	protein_coding
ENSG00000047457	3:149162409-149221829	CP	protein_coding
ENSG00000047578	16:27550132-27780344	KATNIP	protein_coding
ENSG00000047579	6:15522806-15663058	DTNBP1	protein_coding
ENSG00000047597	X:37685790-37732130	XK	protein_coding
ENSG00000047617	12:5531868-5946232	ANO2	protein_coding
ENSG00000047621	12:4487734-4538508	C12orf4	protein_coding
ENSG00000047634	X:17737448-17754988	SCML1	protein_coding
ENSG00000047644	X:10015253-10144474	WWC3	protein_coding
ENSG00000047648	X:11117650-11665920	ARHGAP6	protein_coding
ENSG00000047662	4:17629305-17781621	FAM184B	protein_coding
ENSG00000047849	3:47850689-48089272	MAP4	protein_coding
ENSG00000047932	6:117560268-117602542	GOPC	protein_coding
ENSG00000047936	6:117287352-117425942	ROS1	protein_coding
ENSG00000048028	11:113797873-113875572	USP28	protein_coding
ENSG00000048052	7:18086948-19002416	HDAC9	protein_coding
ENSG00000048140	5:176647386-176659054	TSPAN17	protein_coding
ENSG00000048162	5:176383945-176388927	NOP16	protein_coding
ENSG00000048342	4:15469864-15601552	CC2D2A	protein_coding
ENSG00000048392	8:102204501-102238961	RRM2B	protein_coding
ENSG00000048405	7:127346789-127431924	ZNF800	protein_coding
ENSG00000048462	16:11965209-11968068	TNFRSF17	protein_coding
ENSG00000048471	16:11976733-12574287	SNX29	protein_coding
ENSG00000048540	12:16548371-16610594	LMO3	protein_coding
ENSG00000048544	6:42206806-42217861	MRPS10	protein_coding
ENSG00000048545	6:42173363-42181338	GUCA1A	protein_coding
ENSG00000048649	11:77660008-77820869	RSF1	protein_coding
ENSG00000048707	1:12230029-12512047	VPS13D	protein_coding
ENSG00000048740	10:10798396-11336675	CELF2	protein_coding
ENSG00000048828	9:93451684-93566112	FAM120A	protein_coding
ENSG00000048991	2:135531454-135725270	R3HDM1	protein_coding
ENSG00000049089	1:40300488-40317813	COL9A2	protein_coding
ENSG00000049130	12:88492792-88580851	KITLG	protein_coding
ENSG00000049167	5:60866453-60945073	ERCC8	protein_coding
ENSG00000049192	5:65148737-65481920	ADAMTS6	protein_coding
ENSG00000049239	1:9234773-9271337	H6PD	protein_coding
ENSG00000049245	1:7771295-7781432	VAMP3	protein_coding
ENSG00000049246	1:7784290-7845177	PER3	protein_coding
ENSG00000049247	1:7843082-7853512	UTS2	protein_coding
ENSG00000049249	1:7915870-7943165	TNFRSF9	protein_coding
ENSG00000049283	17:50532681-50543750	EPN3	protein_coding
ENSG00000049323	2:32946952-33399509	LTBP1	protein_coding
ENSG00000049449	11:32091073-32105722	RCN1	protein_coding
ENSG00000049540	7:74027788-74069907	ELN	protein_coding
ENSG00000049541	7:74231498-74254458	RFC2	protein_coding
ENSG00000049618	6:156776019-157210779	ARID1B	protein_coding
ENSG00000049656	5:1317751-1345099	CLPTM1L	protein_coding
ENSG00000049759	18:58044225-58401540	NEDD4L	protein_coding
ENSG00000049768	X:49250437-49264800	FOXP3	protein_coding
ENSG00000049769	X:49269792-49301461	PPP1R3F	protein_coding
ENSG00000049860	5:74640022-74722647	HEXB	protein_coding
ENSG00000049883	5:72320366-72368395	PTCD2	protein_coding
ENSG00000050030	X:74732855-74925472	NEXMIF	protein_coding
ENSG00000050130	14:59484442-59505410	JKAMP	protein_coding
ENSG00000050165	11:11956206-12009769	DKK3	protein_coding
ENSG00000050327	7:144355287-144380632	ARHGEF5	protein_coding
ENSG00000050344	7:26152197-26187137	NFE2L3	protein_coding
ENSG00000050393	6:13786556-13814568	MCUR1	protein_coding
ENSG00000050405	12:50175787-50283520	LIMA1	protein_coding
ENSG00000050426	12:51047961-51060424	LETMD1	protein_coding
ENSG00000050438	12:51391316-51515763	SLC4A8	protein_coding
ENSG00000050555	9:131009173-131094473	LAMC3	protein_coding
ENSG00000050628	1:70852352-71047816	PTGER3	protein_coding
ENSG00000050730	4:121131407-121227466	TNIP3	protein_coding
ENSG00000050748	5:180233142-180292099	MAPK9	protein_coding
ENSG00000050767	5:178237475-178590393	COL23A1	protein_coding
ENSG00000050820	16:75228180-75268053	BCAR1	protein_coding
ENSG00000051009	11:6211344-6234711	FHIP1B	protein_coding
ENSG00000051108	16:56932141-56944864	HERPUD1	protein_coding
ENSG00000051128	19:18929200-18941261	HOMER3	protein_coding
ENSG00000051180	15:40694773-40732340	RAD51	protein_coding
ENSG00000051341	3:121431430-121545988	POLQ	protein_coding
ENSG00000051382	3:138652697-138834928	PIK3CB	protein_coding
ENSG00000051523	16:88643274-88651083	CYBA	protein_coding
ENSG00000051596	5:175917872-176034680	THOC3	protein_coding
ENSG00000051620	6:138403530-138422197	HEBP2	protein_coding
ENSG00000051825	12:123152319-123244014	MPHOSPH9	protein_coding
ENSG00000052126	12:19129668-19376400	PLEKHA5	protein_coding
ENSG00000052344	16:31131432-31135727	PRSS8	protein_coding
ENSG00000052723	1:114769478-114780685	SIKE1	protein_coding
ENSG00000052749	10:97356357-97426076	RRP12	protein_coding
ENSG00000052795	4:158769025-158908050	FNIP2	protein_coding
ENSG00000052802	4:165327666-165343164	MSMO1	protein_coding
ENSG00000052841	11:43358919-43494933	TTC17	protein_coding
ENSG00000052850	11:44260439-44310139	ALX4	protein_coding
ENSG00000053108	5:133196454-133612541	FSTL4	protein_coding
ENSG00000053254	14:89124870-89619149	FOXN3	protein_coding
ENSG00000053328	6:110243939-110358349	METTL24	protein_coding
ENSG00000053371	1:19303964-19312144	AKR7A2	protein_coding
ENSG00000053372	1:19251804-19260128	MRTO4	protein_coding
ENSG00000053438	20:37521205-37523690	NNAT	protein_coding
ENSG00000053501	19:17215345-17219829	USE1	protein_coding
ENSG00000053524	3:183178040-183428778	MCF2L2	protein_coding
ENSG00000053702	12:2825347-2835544	NRIP2	protein_coding
ENSG00000053747	18:23689452-23956222	LAMA3	protein_coding
ENSG00000053770	14:57268923-57298742	AP5M1	protein_coding
ENSG00000053900	4:25377262-25418498	ANAPC4	protein_coding
ENSG00000053918	11:2444683-2849105	KCNQ1	protein_coding
ENSG00000054116	1:36136569-36156053	TRAPPC3	protein_coding
ENSG00000054118	1:36224431-36305357	THRAP3	protein_coding
ENSG00000054148	9:136848723-136851027	PHPT1	protein_coding
ENSG00000054179	9:137048106-137054061	ENTPD2	protein_coding
ENSG00000054219	2:159803354-159904756	LY75	protein_coding
ENSG00000054267	1:235131633-235328219	ARID4B	protein_coding
ENSG00000054277	1:241590101-241677376	OPN3	protein_coding
ENSG00000054282	1:243256033-243500091	SDCCAG8	protein_coding
ENSG00000054356	2:219289622-219309648	PTPRN	protein_coding
ENSG00000054392	1:210328251-210676296	HHAT	protein_coding
ENSG00000054523	1:10210569-10381603	KIF1B	protein_coding
ENSG00000054598	6:1609914-1613897	FOXC1	protein_coding
ENSG00000054611	22:46762616-47175699	TBC1D22A	protein_coding
ENSG00000054654	14:63761898-64226433	SYNE2	protein_coding
ENSG00000054690	14:67533289-67589612	PLEKHH1	protein_coding
ENSG00000054793	20:51596513-51768390	ATP9A	protein_coding
ENSG00000054796	20:57329802-57343994	SPO11	protein_coding
ENSG00000054803	20:55997356-56005519	CBLN4	protein_coding
ENSG00000054938	11:74696428-74731426	CHRDL2	protein_coding
ENSG00000054965	11:73400486-73598189	FAM168A	protein_coding
ENSG00000054967	11:73376398-73397474	RELT	protein_coding
ENSG00000054983	14:87837819-87993665	GALC	protein_coding
ENSG00000055044	2:202265735-202303661	NOP58	protein_coding
ENSG00000055070	1:16352574-16398145	SZRD1	protein_coding
ENSG00000055118	7:150944960-150978321	KCNH2	protein_coding
ENSG00000055130	7:148697913-148801110	CUL1	protein_coding
ENSG00000055147	5:153990147-154038936	FAM114A2	protein_coding
ENSG00000055163	5:157266078-157395595	CYFIP2	protein_coding
ENSG00000055208	6:149218640-149411613	TAB2	protein_coding
ENSG00000055211	6:149566293-149591748	GINM1	protein_coding
ENSG00000055332	2:37099209-37157522	EIF2AK2	protein_coding
ENSG00000055483	17:78787380-78841441	USP36	protein_coding
ENSG00000055609	7:152134921-152436644	KMT2C	protein_coding
ENSG00000055732	1:85018081-85048500	MCOLN3	protein_coding
ENSG00000055813	2:56183989-56386172	CCDC85A	protein_coding
ENSG00000055917	2:20248690-20352234	PUM2	protein_coding
ENSG00000055950	10:100969457-100987515	MRPL43	protein_coding
ENSG00000055955	3:52812961-52830688	ITIH4	protein_coding
ENSG00000055957	3:52777594-52792068	ITIH1	protein_coding
ENSG00000056050	4:169729469-169757944	HPF1	protein_coding
ENSG00000056097	5:32354349-32444740	ZFR	protein_coding
ENSG00000056277	X:130202706-130268899	ZNF280C	protein_coding
ENSG00000056291	4:72031901-72148305	NPFFR2	protein_coding
ENSG00000056487	22:44881161-45010005	PHF21B	protein_coding
ENSG00000056558	9:120902392-120929173	TRAF1	protein_coding
ENSG00000056586	9:122844555-122905359	RC3H2	protein_coding
ENSG00000056736	3:53846567-53865794	IL17RB	protein_coding
ENSG00000056972	6:111555380-111606906	TRAF3IP2	protein_coding
ENSG00000056998	X:2828821-2882820	GYG2	protein_coding
ENSG00000057019	3:98795940-98901695	DCBLD2	protein_coding
ENSG00000057149	18:63655196-63661893	SERPINB3	protein_coding
ENSG00000057252	1:179293713-179358680	SOAT1	protein_coding
ENSG00000057294	12:32790744-32896777	PKP2	protein_coding
ENSG00000057468	1:75796881-75913242	MSH4	protein_coding
ENSG00000057593	13:113105787-113120685	F7	protein_coding
ENSG00000057608	10:5765222-5842132	GDI2	protein_coding
ENSG00000057657	6:105993462-106109939	PRDM1	protein_coding
ENSG00000057663	6:106045422-106325791	ATG5	protein_coding
ENSG00000057704	12:94567121-94650557	TMCC3	protein_coding
ENSG00000057757	1:23778417-23788232	PITHD1	protein_coding
ENSG00000057935	2:42494568-42756947	MTA3	protein_coding
ENSG00000058056	3:179653031-179804366	USP13	protein_coding
ENSG00000058063	3:182793502-182921629	ATP11B	protein_coding
ENSG00000058085	1:183186237-183245127	LAMC2	protein_coding
ENSG00000058091	7:90466423-91210590	CDK14	protein_coding
ENSG00000058262	3:128051640-128071705	SEC61A1	protein_coding
ENSG00000058272	12:79773562-79935460	PPP1R12A	protein_coding
ENSG00000058335	15:78959905-79090780	RASGRF1	protein_coding
ENSG00000058404	7:44210018-44334577	CAMK2B	protein_coding
ENSG00000058453	1:16740272-16972964	CROCC	protein_coding
ENSG00000058600	16:22297374-22335101	POLR3E	protein_coding
ENSG00000058668	1:203626831-203744081	ATP2B4	protein_coding
ENSG00000058673	1:203795622-203854999	ZC3H11A	protein_coding
ENSG00000058729	5:97160866-97183247	RIOK2	protein_coding
ENSG00000058799	1:53851718-53889798	YIPF1	protein_coding
ENSG00000058804	1:53765477-53838463	NDC1	protein_coding
ENSG00000058866	3:186105667-186362234	DGKG	protein_coding
ENSG00000059122	16:2911930-2951208	FLYWCH1	protein_coding
ENSG00000059145	16:1363204-1414751	UNKL	protein_coding
ENSG00000059377	7:139777050-140020325	TBXAS1	protein_coding
ENSG00000059378	7:140023748-140062951	PARP12	protein_coding
ENSG00000059573	10:95605940-95656711	ALDH18A1	protein_coding
ENSG00000059588	1:234391312-234479179	TARBP1	protein_coding
ENSG00000059691	4:151670503-151761007	GATB	protein_coding
ENSG00000059728	2:69897687-69942945	MXD1	protein_coding
ENSG00000059758	12:96278260-96400480	CDK17	protein_coding
ENSG00000059769	9:111631333-111654351	DNAJC25	protein_coding
ENSG00000059804	12:7919229-7936187	SLC2A3	protein_coding
ENSG00000059915	10:102402616-102421539	PSD	protein_coding
ENSG00000060069	18:79679802-79754503	CTDP1	protein_coding
ENSG00000060138	12:10699088-10723323	YBX3	protein_coding
ENSG00000060140	12:10618922-10674318	STYK1	protein_coding
ENSG00000060237	12:752578-911452	WNK1	protein_coding
ENSG00000060339	10:68721011-68792377	CCAR1	protein_coding
ENSG00000060491	20:62804834-62814000	OGFR	protein_coding
ENSG00000060558	19:3136032-3163749	GNA15	protein_coding
ENSG00000060566	19:4153630-4173054	CREB3L3	protein_coding
ENSG00000060642	1:26787053-26800659	PIGV	protein_coding
ENSG00000060656	1:29236515-29326813	PTPRU	protein_coding
ENSG00000060688	1:31259567-31296788	SNRNP40	protein_coding
ENSG00000060709	12:130396132-130768228	RIMBP2	protein_coding
ENSG00000060718	1:102876466-103108872	COL11A1	protein_coding
ENSG00000060749	11:32892810-32993316	QSER1	protein_coding
ENSG00000060762	6:166364918-166383013	MPC1	protein_coding
ENSG00000060971	3:38103128-38137242	ACAA1	protein_coding
ENSG00000060982	12:24810023-24949101	BCAT1	protein_coding
ENSG00000061273	12:47782721-47833132	HDAC7	protein_coding
ENSG00000061337	8:20246164-20303963	LZTS1	protein_coding
ENSG00000061455	5:123089240-123194266	PRDM6	protein_coding
ENSG00000061492	5:138083989-138092365	WNT8A	protein_coding
ENSG00000061656	20:35615828-35621094	SPAG4	protein_coding
ENSG00000061676	2:182909114-183038858	NCKAP1	protein_coding
ENSG00000061794	12:27710821-27756295	MRPS35	protein_coding
ENSG00000061918	4:155758991-155807811	GUCY1B1	protein_coding
ENSG00000061936	12:131711080-131799738	SFSWAP	protein_coding
ENSG00000061938	3:195863363-195911945	TNK2	protein_coding
ENSG00000061987	12:62466816-62600476	MON2	protein_coding
ENSG00000062038	16:68636188-68727468	CDH3	protein_coding
ENSG00000062096	X:3041470-3112727	ARSF	protein_coding
ENSG00000062194	5:57173947-57264679	GPBP1	protein_coding
ENSG00000062282	11:75759511-75801535	DGAT2	protein_coding
ENSG00000062370	19:44326554-44367217	ZNF112	protein_coding
ENSG00000062485	12:56271698-56300391	CS	protein_coding
ENSG00000062524	15:41503636-41513887	LTK	protein_coding
ENSG00000062582	7:43866557-43869893	MRPS24	protein_coding
ENSG00000062598	20:46366049-46432985	ELMO2	protein_coding
ENSG00000062650	10:86435255-86521792	WAPL	protein_coding
ENSG00000062716	17:59707191-59842255	VMP1	protein_coding
ENSG00000062725	17:60443157-60526242	APPBP2	protein_coding
ENSG00000062822	19:50384203-50418018	POLD1	protein_coding
ENSG00000063015	17:28954900-29006440	SEZ6	protein_coding
ENSG00000063046	12:53006281-53042215	EIF4B	protein_coding
ENSG00000063127	19:49289637-49325215	SLC6A16	protein_coding
ENSG00000063169	19:47608195-47703277	BICRA	protein_coding
ENSG00000063176	19:48619290-48630717	SPHK2	protein_coding
ENSG00000063177	19:48615327-48619184	RPL18	protein_coding
ENSG00000063180	19:48637945-48646187	CA11	protein_coding
ENSG00000063241	19:55452984-55462343	ISOC2	protein_coding
ENSG00000063244	19:55654145-55674716	U2AF2	protein_coding
ENSG00000063245	19:55675225-55709858	EPN1	protein_coding
ENSG00000063322	19:39391302-39400641	MED29	protein_coding
ENSG00000063438	5:321713-438291	AHRR	protein_coding
ENSG00000063515	22:19146992-19150292	GSC2	protein_coding
ENSG00000063587	X:153334146-153360110	ZNF275	protein_coding
ENSG00000063601	X:150692970-150765108	MTMR1	protein_coding
ENSG00000063660	2:240435662-240468076	GPC1	protein_coding
ENSG00000063761	14:77800108-77935014	ADCK1	protein_coding
ENSG00000063854	16:1795619-1827157	HAGH	protein_coding
ENSG00000063978	4:2462219-2515857	RNF4	protein_coding
ENSG00000064012	2:201233442-201361836	CASP8	protein_coding
ENSG00000064042	4:41359606-41700044	LIMCH1	protein_coding
ENSG00000064102	12:26905180-26938326	INTS13	protein_coding
ENSG00000064115	12:26971578-27014434	TM7SF3	protein_coding
ENSG00000064195	17:49990004-49995224	DLX3	protein_coding
ENSG00000064199	11:124673843-124697518	SPA17	protein_coding
ENSG00000064201	11:2301996-2318204	TSPAN32	protein_coding
ENSG00000064205	20:44714843-44728509	CCN5	protein_coding
ENSG00000064218	9:976654-991732	DMRT3	protein_coding
ENSG00000064225	3:98732235-98821201	ST3GAL6	protein_coding
ENSG00000064270	16:84368526-84464187	ATP2C2	protein_coding
ENSG00000064300	17:49495292-49515008	NGFR	protein_coding
ENSG00000064309	11:125955795-126063335	CDON	protein_coding
ENSG00000064313	8:119730773-119832863	TAF2	protein_coding
ENSG00000064393	7:139561569-139777998	HIPK2	protein_coding
ENSG00000064419	7:128954179-129055173	TNPO3	protein_coding
ENSG00000064489	19:19145568-19192158	BORCS8-MEF2B	protein_coding
ENSG00000064490	19:19192228-19201869	RFXANK	protein_coding
ENSG00000064545	19:19119168-19138513	TMEM161A	protein_coding
ENSG00000064547	19:19623654-19628930	LPAR2	protein_coding
ENSG00000064601	20:45890143-45898949	CTSA	protein_coding
ENSG00000064607	19:18990887-19034023	SUGP2	protein_coding
ENSG00000064651	5:128083765-128189677	SLC12A2	protein_coding
ENSG00000064652	5:122843438-123029354	SNX24	protein_coding
ENSG00000064655	20:46894623-47188844	EYA2	protein_coding
ENSG00000064666	19:1026585-1039068	CNN2	protein_coding
ENSG00000064687	19:1039996-1065572	ABCA7	protein_coding
ENSG00000064692	5:122311353-122464219	SNCAIP	protein_coding
ENSG00000064703	1:111754831-111775602	DDX20	protein_coding
ENSG00000064726	15:83016422-83067252	BTBD1	protein_coding
ENSG00000064763	12:29149015-29341121	FAR2	protein_coding
ENSG00000064787	20:53936776-54070594	BCAS1	protein_coding
ENSG00000064835	3:87259403-87276584	POU1F1	protein_coding
ENSG00000064886	1:111200770-111243440	CHI3L2	protein_coding
ENSG00000064932	19:1107636-1174268	SBNO2	protein_coding
ENSG00000064933	2:189784084-189877629	PMS1	protein_coding
ENSG00000064961	19:3572776-3579088	HMG20B	protein_coding
ENSG00000064989	2:187341963-187448460	CALCRL	protein_coding
ENSG00000064995	6:34877461-34889192	TAF11	protein_coding
ENSG00000064999	6:34889254-35091406	ANKS1A	protein_coding
ENSG00000065000	19:2100987-2164468	AP3D1	protein_coding
ENSG00000065029	6:35258908-35295985	ZNF76	protein_coding
ENSG00000065054	16:2025355-2039026	SLC9A3R2	protein_coding
ENSG00000065057	16:2039814-2047866	NTHL1	protein_coding
ENSG00000065060	6:34792082-34877514	BLTP3A	protein_coding
ENSG00000065135	1:109548614-109600195	GNAI3	protein_coding
ENSG00000065150	13:97953657-98024296	IPO5	protein_coding
ENSG00000065154	10:124397302-124418976	OAT	protein_coding
ENSG00000065183	1:117929719-117966543	WDR3	protein_coding
ENSG00000065243	1:88684221-88836255	PKN2	protein_coding
ENSG00000065268	19:984331-998438	WDR18	protein_coding
ENSG00000065308	6:52497407-52577060	TRAM2	protein_coding
ENSG00000065320	17:9021509-9244000	NTN1	protein_coding
ENSG00000065325	17:9822205-9892099	GLP2R	protein_coding
ENSG00000065328	10:13161557-13211110	MCM10	protein_coding
ENSG00000065357	12:55927318-55954027	DGKA	protein_coding
ENSG00000065361	12:56076798-56103505	ERBB3	protein_coding
ENSG00000065371	3:123968520-123992178	ROPN1	protein_coding
ENSG00000065413	2:196967016-197311173	ANKRD44	protein_coding
ENSG00000065427	16:75627473-75648643	KARS1	protein_coding
ENSG00000065457	16:75596867-75623300	ADAT1	protein_coding
ENSG00000065485	3:123067024-123225227	PDIA5	protein_coding
ENSG00000065491	6:37257771-37332970	TBC1D22B	protein_coding
ENSG00000065518	3:120596327-120602507	NDUFB4	protein_coding
ENSG00000065526	1:15836094-15940456	SPEN	protein_coding
ENSG00000065534	3:123610048-123884332	MYLK	protein_coding
ENSG00000065548	2:186486252-186509361	ZC3H15	protein_coding
ENSG00000065559	17:12020828-12143830	MAP2K4	protein_coding
ENSG00000065600	1:212363927-212414901	PACC1	protein_coding
ENSG00000065609	6:83552879-83709691	SNAP91	protein_coding
ENSG00000065613	10:103967139-104029233	SLK	protein_coding
ENSG00000065615	6:83859655-83967423	CYB5R4	protein_coding
ENSG00000065618	10:104031285-104085880	COL17A1	protein_coding
ENSG00000065621	10:104268872-104304950	GSTO2	protein_coding
ENSG00000065665	10:12129636-12169961	SEC61A2	protein_coding
ENSG00000065675	10:6427142-6580301	PRKCQ	protein_coding
ENSG00000065717	19:2997638-3047635	TLE2	protein_coding
ENSG00000065802	2:238426741-238452250	ASB1	protein_coding
ENSG00000065809	10:14518556-14774897	FAM107B	protein_coding
ENSG00000065833	6:83210401-83431051	ME1	protein_coding
ENSG00000065882	4:37891083-38139175	TBC1D1	protein_coding
ENSG00000065883	7:39950120-40099580	CDK13	protein_coding
ENSG00000065911	2:74186171-74217565	MTHFD2	protein_coding
ENSG00000065923	X:46599250-46759118	SLC9A7	protein_coding
ENSG00000065970	12:8032715-8055517	FOXJ2	protein_coding
ENSG00000065978	1:42682417-42703805	YBX1	protein_coding
ENSG00000065989	19:10416772-10469630	PDE4A	protein_coding
ENSG00000066027	1:212285409-212361853	PPP2R5A	protein_coding
ENSG00000066032	2:79185230-80648861	CTNNA2	protein_coding
ENSG00000066044	19:7958572-8005659	ELAVL1	protein_coding
ENSG00000066056	1:43300981-43323108	TIE1	protein_coding
ENSG00000066084	12:50504984-50748657	DIP2B	protein_coding
ENSG00000066117	12:50085199-50100707	SMARCD1	protein_coding
ENSG00000066135	1:43650148-43705518	KDM4A	protein_coding
ENSG00000066136	1:40691647-40771603	NFYC	protein_coding
ENSG00000066185	1:42430328-42456253	ZMYND12	protein_coding
ENSG00000066230	5:470455-524449	SLC9A3	protein_coding
ENSG00000066248	2:232878700-233013256	NGEF	protein_coding
ENSG00000066279	1:197084120-197146694	ASPM	protein_coding
ENSG00000066294	1:160541094-160579516	CD84	protein_coding
ENSG00000066322	1:43363397-43368074	ELOVL1	protein_coding
ENSG00000066336	11:47354859-47378547	SPI1	protein_coding
ENSG00000066379	6:30058898-30064909	POLR1H	protein_coding
ENSG00000066382	11:30384492-30586872	MPPED2	protein_coding
ENSG00000066405	3:137998734-138033655	CLDN18	protein_coding
ENSG00000066422	3:101648888-101677135	ZBTB11	protein_coding
ENSG00000066427	14:92044495-92106621	ATXN3	protein_coding
ENSG00000066455	14:92794304-92839947	GOLGA5	protein_coding
ENSG00000066468	10:121478331-121598458	FGFR2	protein_coding
ENSG00000066557	1:70144804-70205579	LRRC40	protein_coding
ENSG00000066583	5:129094748-129114028	ISOC1	protein_coding
ENSG00000066629	14:99737692-99942060	EML1	protein_coding
ENSG00000066651	6:125986478-126203817	TRMT11	protein_coding
ENSG00000066654	16:20702815-20742084	THUMPD1	protein_coding
ENSG00000066697	9:100427142-100451734	MSANTD3	protein_coding
ENSG00000066735	14:104136453-104180894	KIF26A	protein_coding
ENSG00000066739	14:96279194-96363341	ATG2B	protein_coding
ENSG00000066777	8:67173510-67343781	ARFGEF1	protein_coding
ENSG00000066813	16:20536225-20576427	ACSM2B	protein_coding
ENSG00000066827	8:134477787-134713049	ZFAT	protein_coding
ENSG00000066855	8:65644733-65771261	MTFR1	protein_coding
ENSG00000066923	7:100177562-100221488	STAG3	protein_coding
ENSG00000066926	18:57544376-57586732	FECH	protein_coding
ENSG00000066933	15:71822290-72118577	MYO9A	protein_coding
ENSG00000067048	Y:12904107-12920478	DDX3Y	protein_coding
ENSG00000067057	10:3066332-3137718	PFKP	protein_coding
ENSG00000067064	10:1039151-1049119	IDI1	protein_coding
ENSG00000067066	2:230415941-230545606	SP100	protein_coding
ENSG00000067082	10:3775995-3785281	KLF6	protein_coding
ENSG00000067113	5:55424853-55534969	PLPP1	protein_coding
ENSG00000067141	15:73051709-73305205	NEO1	protein_coding
ENSG00000067167	8:70573217-70608416	TRAM1	protein_coding
ENSG00000067177	X:72578813-72714319	PHKA1	protein_coding
ENSG00000067182	12:6328756-6342114	TNFRSF1A	protein_coding
ENSG00000067191	17:39173452-39197702	CACNB1	protein_coding
ENSG00000067208	1:92508695-92792404	EVI5	protein_coding
ENSG00000067221	15:73978925-73994622	STOML1	protein_coding
ENSG00000067225	15:72199028-72231819	PKM	protein_coding
ENSG00000067248	5:55256054-55307694	DHX29	protein_coding
ENSG00000067334	1:93866283-93879918	DNTTIP2	protein_coding
ENSG00000067365	16:8621682-8649654	METTL22	protein_coding
ENSG00000067369	15:43403060-43510728	TP53BP1	protein_coding
ENSG00000067445	X:54920461-54931431	TRO	protein_coding
ENSG00000067533	1:218285292-218337983	RRP15	protein_coding
ENSG00000067560	3:49359138-49412998	RHOA	protein_coding
ENSG00000067596	17:43483864-43610338	DHX8	protein_coding
ENSG00000067606	1:2050410-2185395	PRKCZ	protein_coding
ENSG00000067646	Y:2935280-2982506	ZFY	protein_coding
ENSG00000067704	1:220094131-220148041	IARS2	protein_coding
ENSG00000067715	12:78863992-79452008	SYT1	protein_coding
ENSG00000067798	12:77324640-78213010	NAV3	protein_coding
ENSG00000067829	X:153785765-153794512	IDH3G	protein_coding
ENSG00000067836	16:4796967-4802880	ROGDI	protein_coding
ENSG00000067840	X:153802165-153830565	PDZD4	protein_coding
ENSG00000067842	X:153517641-153582939	ATP2B3	protein_coding
ENSG00000067900	18:20946905-21111813	ROCK1	protein_coding
ENSG00000067955	16:67028983-67101058	CBFB	protein_coding
ENSG00000067992	X:24465243-24550466	PDK3	protein_coding
ENSG00000068001	3:50317789-50322782	HYAL2	protein_coding
ENSG00000068024	2:239048167-239401654	HDAC4	protein_coding
ENSG00000068028	3:50329781-50340980	RASSF1	protein_coding
ENSG00000068078	4:1793292-1808872	FGFR3	protein_coding
ENSG00000068079	17:43006739-43014456	IFI35	protein_coding
ENSG00000068097	17:60041007-60078922	HEATR6	protein_coding
ENSG00000068120	17:42561466-42566277	COASY	protein_coding
ENSG00000068137	17:42667913-42676994	PLEKHH3	protein_coding
ENSG00000068305	15:99565416-99716488	MEF2A	protein_coding
ENSG00000068308	X:48922023-48958386	OTUD5	protein_coding
ENSG00000068323	X:49028725-49043410	TFE3	protein_coding
ENSG00000068354	X:48539713-48562609	TBC1D25	protein_coding
ENSG00000068366	X:109624243-109733403	ACSL4	protein_coding
ENSG00000068383	10:132537786-132783480	INPP5A	protein_coding
ENSG00000068394	X:49113406-49123735	GPKOW	protein_coding
ENSG00000068400	X:48973719-49002265	GRIPAP1	protein_coding
ENSG00000068438	X:48476020-48486364	FTSJ1	protein_coding
ENSG00000068489	17:59155731-59206709	PRR11	protein_coding
ENSG00000068615	2:86213992-86338083	REEP1	protein_coding
ENSG00000068650	13:112690037-112887168	ATP11A	protein_coding
ENSG00000068654	2:86020215-86106155	POLR1A	protein_coding
ENSG00000068697	2:20032649-20051628	LAPTM4A	protein_coding
ENSG00000068724	2:46915868-47076137	TTC7A	protein_coding
ENSG00000068745	3:48688002-48740353	IP6K2	protein_coding
ENSG00000068781	2:48529924-48776517	STON1-GTF2A1L	protein_coding
ENSG00000068784	2:45388679-45612165	SRBD1	protein_coding
ENSG00000068796	5:62306161-62391025	KIF2A	protein_coding
ENSG00000068831	11:64726910-64745456	RASGRP2	protein_coding
ENSG00000068878	2:53864068-53970993	PSME4	protein_coding
ENSG00000068885	3:160256985-160399880	IFT80	protein_coding
ENSG00000068903	19:38878554-38899862	SIRT2	protein_coding
ENSG00000068912	2:53787008-53833038	ERLEC1	protein_coding
ENSG00000068971	11:64917552-64934475	PPP2R5B	protein_coding
ENSG00000068976	11:64746388-64759974	PYGM	protein_coding
ENSG00000068985	X:49687446-49695984	PAGE1	protein_coding
ENSG00000069011	5:135027733-135034813	PITX1	protein_coding
ENSG00000069018	5:136212744-136365545	TRPC7	protein_coding
ENSG00000069020	5:66596379-67169593	MAST4	protein_coding
ENSG00000069122	6:46852521-46954943	ADGRF5	protein_coding
ENSG00000069188	17:73334383-73644445	SDK2	protein_coding
ENSG00000069206	8:24440929-24526970	ADAM7	protein_coding
ENSG00000069248	1:229440258-229508341	NUP133	protein_coding
ENSG00000069275	1:205712821-205750182	NUCKS1	protein_coding
ENSG00000069329	16:46656131-46689518	VPS35	protein_coding
ENSG00000069345	16:46955361-46973674	DNAJA2	protein_coding
ENSG00000069399	19:44747704-44760044	BCL3	protein_coding
ENSG00000069424	1:5990926-6101193	KCNAB2	protein_coding
ENSG00000069431	12:21797388-21942543	ABCC9	protein_coding
ENSG00000069482	11:68683778-68691175	GAL	protein_coding
ENSG00000069493	12:9664968-9699553	CLEC2D	protein_coding
ENSG00000069509	X:44523638-44542859	FUNDC1	protein_coding
ENSG00000069535	X:43766609-43882450	MAOB	protein_coding
ENSG00000069667	15:60488283-61229302	RORA	protein_coding
ENSG00000069696	11:637268-640706	DRD4	protein_coding
ENSG00000069702	1:91680342-91906335	TGFBR3	protein_coding
ENSG00000069764	16:14672547-14694308	PLA2G10	protein_coding
ENSG00000069812	1:6412417-6424670	HES2	protein_coding
ENSG00000069849	3:141876123-141926549	ATP1B3	protein_coding
ENSG00000069869	15:55826921-55993660	NEDD4	protein_coding
ENSG00000069943	15:55318959-55355648	PIGB	protein_coding
ENSG00000069956	15:51952105-52067375	MAPK6	protein_coding
ENSG00000069966	15:52115099-52191392	GNB5	protein_coding
ENSG00000069974	15:55202965-55319113	RAB27A	protein_coding
ENSG00000069998	22:17137510-17165287	HDHD5	protein_coding
ENSG00000070010	22:19449910-19479202	UFD1	protein_coding
ENSG00000070018	12:12116024-12267044	LRP6	protein_coding
ENSG00000070019	12:14612631-14696599	GUCY2C	protein_coding
ENSG00000070031	11:626308-627181	SCT	protein_coding
ENSG00000070047	11:576469-612222	PHRF1	protein_coding
ENSG00000070061	9:108866897-108934328	ELP1	protein_coding
ENSG00000070081	11:17208152-17349980	NUCB2	protein_coding
ENSG00000070087	3:149964903-150050788	PFN2	protein_coding
ENSG00000070159	9:109375465-109498313	PTPN3	protein_coding
ENSG00000070182	14:64746282-64879907	SPTB	protein_coding
ENSG00000070190	4:99816826-99870190	DAPP1	protein_coding
ENSG00000070193	5:44300246-44389706	FGF10	protein_coding
ENSG00000070214	9:105244621-105439171	SLC44A1	protein_coding
ENSG00000070269	14:56488353-56650606	TMEM260	protein_coding
ENSG00000070366	17:2059838-2303785	SMG6	protein_coding
ENSG00000070367	14:57200506-57268905	EXOC5	protein_coding
ENSG00000070371	22:19179472-19291719	CLTCL1	protein_coding
ENSG00000070388	19:639878-644373	FGF22	protein_coding
ENSG00000070404	19:676391-683392	FSTL3	protein_coding
ENSG00000070413	22:19036281-19122454	DGCR2	protein_coding
ENSG00000070423	19:647525-663233	RNF126	protein_coding
ENSG00000070444	17:2384072-2401104	MNT	protein_coding
ENSG00000070476	3:126437600-126475891	ZXDC	protein_coding
ENSG00000070495	17:76712831-76726799	JMJD6	protein_coding
ENSG00000070501	8:42338453-42371808	POLB	protein_coding
ENSG00000070526	17:76624760-76643786	ST6GALNAC1	protein_coding
ENSG00000070540	17:68420947-68457513	WIPI1	protein_coding
ENSG00000070601	9:37650953-37746904	FRMPD1	protein_coding
ENSG00000070610	9:35736865-35749228	GBA2	protein_coding
ENSG00000070614	5:150485817-150558211	NDST1	protein_coding
ENSG00000070669	7:97851676-97872542	ASNS	protein_coding
ENSG00000070718	8:42152945-42171673	AP3M2	protein_coding
ENSG00000070729	16:57882339-57971128	CNGB1	protein_coding
ENSG00000070731	17:76565376-76586956	ST6GALNAC2	protein_coding
ENSG00000070748	10:49609094-49667942	CHAT	protein_coding
ENSG00000070756	8:100685815-100722809	PABPC1	protein_coding
ENSG00000070759	1:45343882-45491163	TESK2	protein_coding
ENSG00000070761	16:58113591-58129381	CFAP20	protein_coding
ENSG00000070770	16:58157906-58198106	CSNK2A2	protein_coding
ENSG00000070778	14:88465777-88555007	PTPN21	protein_coding
ENSG00000070785	1:44850521-44986722	EIF2B3	protein_coding
ENSG00000070808	5:150219490-150290093	CAMK2A	protein_coding
ENSG00000070814	5:150357628-150400308	TCOF1	protein_coding
ENSG00000070831	1:22052626-22101360	CDC42	protein_coding
ENSG00000070882	7:24796539-24981634	OSBPL3	protein_coding
ENSG00000070886	1:22563488-22603595	EPHA8	protein_coding
ENSG00000070915	16:56865206-56915850	SLC12A3	protein_coding
ENSG00000070950	3:8775401-8963773	RAD18	protein_coding
ENSG00000070961	12:89588048-89709366	ATP2B1	protein_coding
ENSG00000070985	11:2404514-2444514	TRPM5	protein_coding
ENSG00000071051	2:105744911-105894274	NCK2	protein_coding
ENSG00000071054	2:101696849-101894690	MAP4K4	protein_coding
ENSG00000071073	2:98619105-98731132	MGAT4A	protein_coding
ENSG00000071082	2:101002228-101024032	RPL31	protein_coding
ENSG00000071127	4:10068088-10116972	WDR1	protein_coding
ENSG00000071189	7:17790760-17940501	SNX13	protein_coding
ENSG00000071203	11:60492777-60507430	MS4A12	protein_coding
ENSG00000071205	4:147732062-148072776	ARHGAP10	protein_coding
ENSG00000071242	6:166409363-166906451	RPS6KA2	protein_coding
ENSG00000071243	7:120950762-120977216	ING3	protein_coding
ENSG00000071246	14:76761467-76783015	VASH1	protein_coding
ENSG00000071282	3:8501806-8574668	LMCD1	protein_coding
ENSG00000071462	7:73683596-73698212	BUD23	protein_coding
ENSG00000071537	14:81471546-81533853	SEL1L	protein_coding
ENSG00000071539	5:892883-919357	TRIP13	protein_coding
ENSG00000071553	X:154428632-154436516	ATP6AP1	protein_coding
ENSG00000071564	19:1609290-1652615	TCF3	protein_coding
ENSG00000071575	2:12716909-12742734	TRIB2	protein_coding
ENSG00000071626	19:1407568-1435687	DAZAP1	protein_coding
ENSG00000071655	19:1573595-1592865	MBD3	protein_coding
ENSG00000071677	2:237566573-237567175	PRLH	protein_coding
ENSG00000071794	3:149030126-149086554	HLTF	protein_coding
ENSG00000071859	X:154444140-154450654	FAM50A	protein_coding
ENSG00000071889	X:154506158-154516242	FAM3A	protein_coding
ENSG00000071894	8:144393228-144409335	CPSF1	protein_coding
ENSG00000071909	2:170178144-170655171	MYO3B	protein_coding
ENSG00000071967	2:171522246-171558129	CYBRD1	protein_coding
ENSG00000071991	18:66501082-66604138	CDH19	protein_coding
ENSG00000071994	6:170575294-170584692	PDCD2	protein_coding
ENSG00000072041	12:84859490-84913629	SLC6A15	protein_coding
ENSG00000072042	14:67676799-67695793	RDH11	protein_coding
ENSG00000072062	19:14091687-14118084	PRKACA	protein_coding
ENSG00000072071	19:14147742-14206187	ADGRL1	protein_coding
ENSG00000072080	2:234050678-234077134	SPP2	protein_coding
ENSG00000072110	14:68874127-68979440	ACTN1	protein_coding
ENSG00000072121	14:67727373-67816590	ZFYVE26	protein_coding
ENSG00000072133	X:84058345-84206356	RPS6KA6	protein_coding
ENSG00000072134	17:19215614-19336715	EPN2	protein_coding
ENSG00000072135	2:130356044-130375405	PTPN18	protein_coding
ENSG00000072163	2:127638380-127681786	LIMS2	protein_coding
ENSG00000072182	2:219514169-219538772	ASIC4	protein_coding
ENSG00000072195	2:219434842-219493629	SPEG	protein_coding
ENSG00000072201	4:53459300-53701405	LNX1	protein_coding
ENSG00000072210	17:19648135-19685760	ALDH3A2	protein_coding
ENSG00000072274	3:196012510-196082153	TFRC	protein_coding
ENSG00000072310	17:17810398-17837002	SREBF1	protein_coding
ENSG00000072315	X:111768010-112082776	TRPC5	protein_coding
ENSG00000072364	5:132875394-132963634	AFF4	protein_coding
ENSG00000072401	10:58334978-58370751	UBE2D1	protein_coding
ENSG00000072415	14:67240712-67336061	PALS1	protein_coding
ENSG00000072422	10:60869437-61001440	RHOBTB1	protein_coding
ENSG00000072501	X:53374148-53422728	SMC1A	protein_coding
ENSG00000072506	X:53431257-53434370	HSD17B10	protein_coding
ENSG00000072518	11:63838927-63911020	MARK2	protein_coding
ENSG00000072571	5:163460202-163491941	HMMR	protein_coding
ENSG00000072609	12:132822186-132956304	CHFR	protein_coding
ENSG00000072657	12:72087265-72670758	TRHDE	protein_coding
ENSG00000072682	5:132190146-132295315	P4HA2	protein_coding
ENSG00000072694	1:161663142-161678654	FCGR2B	protein_coding
ENSG00000072736	16:68084750-68229259	NFATC3	protein_coding
ENSG00000072756	3:3126932-3153435	TRNT1	protein_coding
ENSG00000072778	17:7217124-7225266	ACADVL	protein_coding
ENSG00000072786	5:172042078-172188224	STK10	protein_coding
ENSG00000072803	5:171861548-172006873	FBXW11	protein_coding
ENSG00000072818	17:7336528-7351477	ACAP1	protein_coding
ENSG00000072832	4:5748083-5893086	CRMP1	protein_coding
ENSG00000072840	4:5711200-5814305	EVC	protein_coding
ENSG00000072849	17:5471253-5486811	DERL2	protein_coding
ENSG00000072858	3:113532554-113629575	SIDT1	protein_coding
ENSG00000072864	16:15643266-15734691	NDE1	protein_coding
ENSG00000072952	11:10573090-10693988	IRAG1	protein_coding
ENSG00000072954	19:16661138-16690023	TMEM38A	protein_coding
ENSG00000072958	19:16197853-16245906	AP1M1	protein_coding
ENSG00000073008	19:44643797-44666162	PVR	protein_coding
ENSG00000073050	19:43543310-43580473	XRCC1	protein_coding
ENSG00000073060	12:124776855-124882668	SCARB1	protein_coding
ENSG00000073067	7:983180-989640	CYP2W1	protein_coding
ENSG00000073111	3:127598409-127622436	MCM2	protein_coding
ENSG00000073146	22:50089878-50161690	MOV10L1	protein_coding
ENSG00000073150	22:50170730-50180295	PANX2	protein_coding
ENSG00000073169	22:50201010-50217616	SELENOO	protein_coding
ENSG00000073282	3:189631388-189897276	TP63	protein_coding
ENSG00000073331	4:112285508-112442621	ALPK1	protein_coding
ENSG00000073350	17:75525079-75575209	LLGL2	protein_coding
ENSG00000073417	15:84980439-85139145	PDE8A	protein_coding
ENSG00000073464	X:10156974-10237660	CLCN4	protein_coding
ENSG00000073536	17:35128729-35142304	NLE1	protein_coding
ENSG00000073578	5:218302-257082	SDHA	protein_coding
ENSG00000073584	17:40624961-40648654	SMARCE1	protein_coding
ENSG00000073598	17:35121614-35130732	FNDC8	protein_coding
ENSG00000073605	17:39904594-39919854	GSDMB	protein_coding
ENSG00000073614	12:280056-389320	KDM5A	protein_coding
ENSG00000073670	17:44758987-44781846	ADAM11	protein_coding
ENSG00000073711	3:135965727-136147894	PPP2R3A	protein_coding
ENSG00000073712	14:52857267-52952435	FERMT2	protein_coding
ENSG00000073734	2:168915497-169031324	ABCB11	protein_coding
ENSG00000073737	2:169064788-169096167	DHRS9	protein_coding
ENSG00000073754	1:157830910-157898256	CD5L	protein_coding
ENSG00000073756	1:186671790-186680922	PTGS2	protein_coding
ENSG00000073792	3:185643129-185825042	IGF2BP2	protein_coding
ENSG00000073803	3:185282940-185489094	MAP3K13	protein_coding
ENSG00000073849	3:186930324-187078553	ST6GAL1	protein_coding
ENSG00000073861	17:47733235-47746122	TBX21	protein_coding
ENSG00000073910	13:31846712-32299125	FRY	protein_coding
ENSG00000073921	11:85957174-86069882	PICALM	protein_coding
ENSG00000073969	17:46590668-46757679	NSF	protein_coding
ENSG00000074047	2:120735622-120992653	GLI2	protein_coding
ENSG00000074054	2:121337775-121649476	CLASP1	protein_coding
ENSG00000074071	16:1771889-1773150	MRPS34	protein_coding
ENSG00000074181	19:15159037-15200995	NOTCH3	protein_coding
ENSG00000074201	11:77514935-77637794	CLNS1A	protein_coding
ENSG00000074211	4:6320577-6563600	PPP2R2C	protein_coding
ENSG00000074219	19:49340594-49362457	TEAD2	protein_coding
ENSG00000074266	11:86201211-86278813	EED	protein_coding
ENSG00000074276	5:176542510-176595974	CDHR2	protein_coding
ENSG00000074317	5:176620081-176630556	SNCB	protein_coding
ENSG00000074319	11:18468335-18526951	TSG101	protein_coding
ENSG00000074356	17:3802157-3846246	NCBP3	protein_coding
ENSG00000074370	17:3923869-3964464	ATP2A3	protein_coding
ENSG00000074410	15:63321377-63381846	CA12	protein_coding
ENSG00000074416	3:127689061-128052190	MGLL	protein_coding
ENSG00000074527	12:95657806-95791189	NTN4	protein_coding
ENSG00000074582	2:218658763-218663443	BCS1L	protein_coding
ENSG00000074590	12:106063344-106138954	NUAK1	protein_coding
ENSG00000074603	15:65442462-65517704	DPP8	protein_coding
ENSG00000074621	15:65611365-65660995	SLC24A1	protein_coding
ENSG00000074657	18:58862599-58986480	ZNF532	protein_coding
ENSG00000074660	17:1633857-1645744	SCARF1	protein_coding
ENSG00000074695	18:59327822-59359265	LMAN1	protein_coding
ENSG00000074696	15:65530417-65578349	HACD3	protein_coding
ENSG00000074706	6:154154495-154356803	IPCEF1	protein_coding
ENSG00000074755	17:4004444-4143030	ZZEF1	protein_coding
ENSG00000074771	6:155395367-155455839	NOX3	protein_coding
ENSG00000074800	1:8860999-8879190	ENO1	protein_coding
ENSG00000074803	15:48178437-48304078	SLC12A1	protein_coding
ENSG00000074842	19:4641373-4670362	MYDGF	protein_coding
ENSG00000074855	19:17323222-17334855	ANO8	protein_coding
ENSG00000074935	6:112070662-112087529	TUBE1	protein_coding
ENSG00000074964	1:17539697-17697874	ARHGEF10L	protein_coding
ENSG00000074966	4:48066392-48134250	TXK	protein_coding
ENSG00000075035	12:108129287-108250537	WSCD2	protein_coding
ENSG00000075043	20:63400207-63472677	KCNQ2	protein_coding
ENSG00000075073	10:69403902-69416918	TACR2	protein_coding
ENSG00000075089	12:100199121-100241865	ACTR6	protein_coding
ENSG00000075131	15:66336190-66386746	TIPIN	protein_coding
ENSG00000075142	7:88205114-88226993	SRI	protein_coding
ENSG00000075151	1:20806291-21177285	EIF4G3	protein_coding
ENSG00000075188	12:102073102-102120120	NUP37	protein_coding
ENSG00000075213	7:83955776-84492724	SEMA3A	protein_coding
ENSG00000075218	22:46296869-46330810	GTSE1	protein_coding
ENSG00000075223	7:80742537-80922359	SEMA3C	protein_coding
ENSG00000075234	22:46267960-46294008	TTC38	protein_coding
ENSG00000075239	11:108116694-108147603	ACAT1	protein_coding
ENSG00000075240	22:46576011-46679790	GRAMD4	protein_coding
ENSG00000075275	22:46360833-46537620	CELSR1	protein_coding
ENSG00000075290	10:100463008-100483744	WNT8B	protein_coding
ENSG00000075292	2:71276560-71435069	ZNF638	protein_coding
ENSG00000075303	7:87833567-87876360	SLC25A40	protein_coding
ENSG00000075336	18:74148522-74160531	TIMM21	protein_coding
ENSG00000075340	2:70607617-70768225	ADD2	protein_coding
ENSG00000075388	11:69771021-69775341	FGF4	protein_coding
ENSG00000075391	1:178094103-178484147	RASAL2	protein_coding
ENSG00000075399	16:89707133-89720898	VPS9D1	protein_coding
ENSG00000075407	10:38094333-38150293	ZNF37A	protein_coding
ENSG00000075413	14:103385376-103503831	MARK3	protein_coding
ENSG00000075415	12:98593590-98606379	SLC25A3	protein_coding
ENSG00000075420	3:172039577-172401669	FNDC3B	protein_coding
ENSG00000075426	2:28392447-28417317	FOSL2	protein_coding
ENSG00000075429	17:66835116-66894751	CACNG5	protein_coding
ENSG00000075461	17:66964706-67033398	CACNG4	protein_coding
ENSG00000075539	4:48497356-48780322	FRYL	protein_coding
ENSG00000075568	2:97756332-97995948	TMEM131	protein_coding
ENSG00000075618	7:5592815-5606655	FSCN1	protein_coding
ENSG00000075624	7:5526408-5563902	ACTB	protein_coding
ENSG00000075643	18:36187496-36272157	MOCOS	protein_coding
ENSG00000075651	3:171600403-171810950	PLD1	protein_coding
ENSG00000075673	13:24680407-24712472	ATP12A	protein_coding
ENSG00000075702	19:36054648-36105108	WDR62	protein_coding
ENSG00000075711	3:197042559-197299330	DLG1	protein_coding
ENSG00000075785	3:128693668-128825942	RAB7A	protein_coding
ENSG00000075790	7:107580245-107629170	BCAP29	protein_coding
ENSG00000075826	10:100486645-100519864	SEC31B	protein_coding
ENSG00000075856	12:108522213-108561400	SART3	protein_coding
ENSG00000075884	2:143091361-143768352	ARHGAP15	protein_coding
ENSG00000075886	2:131476118-131482934	TUBA3D	protein_coding
ENSG00000075891	10:100735395-100829944	PAX2	protein_coding
ENSG00000075914	3:44975240-45036066	EXOSC7	protein_coding
ENSG00000075945	1:169921325-170085208	KIFAP3	protein_coding
ENSG00000075975	3:12557056-12586208	MKRN2	protein_coding
ENSG00000076003	2:135839625-135876443	MCM6	protein_coding
ENSG00000076043	11:114439434-114450279	REXO2	protein_coding
ENSG00000076053	11:114400029-114414203	RBM7	protein_coding
ENSG00000076067	12:56521819-56596193	RBMS2	protein_coding
ENSG00000076108	12:56595595-56636816	BAZ2A	protein_coding
ENSG00000076201	3:47381010-47413435	PTPN23	protein_coding
ENSG00000076242	3:36993349-37050846	MLH1	protein_coding
ENSG00000076248	12:109097596-109126725	UNG	protein_coding
ENSG00000076258	1:171314182-171342084	FMO4	protein_coding
ENSG00000076321	1:173714940-173786692	KLHL20	protein_coding
ENSG00000076344	16:268300-275980	RGS11	protein_coding
ENSG00000076351	17:28394641-28407197	SLC46A1	protein_coding
ENSG00000076356	1:208022241-208244384	PLXNA2	protein_coding
ENSG00000076382	17:28577564-28599025	SPAG5	protein_coding
ENSG00000076513	12:109999185-110039763	ANKRD13A	protein_coding
ENSG00000076554	8:80034744-80231232	TPD52	protein_coding
ENSG00000076555	12:109116586-109268226	ACACB	protein_coding
ENSG00000076604	17:28744010-28750956	TRAF4	protein_coding
ENSG00000076641	8:80967809-81112068	PAG1	protein_coding
ENSG00000076650	19:33080898-33130542	GPATCH1	protein_coding
ENSG00000076662	19:10333775-10339661	ICAM3	protein_coding
ENSG00000076685	10:103087184-103277605	NT5C2	protein_coding
ENSG00000076706	11:119308528-119321521	MCAM	protein_coding
ENSG00000076716	X:133300102-133415489	GPC4	protein_coding
ENSG00000076770	X:132369319-132489968	MBNL3	protein_coding
ENSG00000076826	19:7595862-7618304	CAMSAP3	protein_coding
ENSG00000076864	1:21596220-21669357	RAP1GAP	protein_coding
ENSG00000076924	19:7619524-7629545	XAB2	protein_coding
ENSG00000076928	19:41883172-41930150	ARHGEF1	protein_coding
ENSG00000076944	19:7636771-7647873	STXBP2	protein_coding
ENSG00000076984	19:7903842-7914478	MAP2K7	protein_coding
ENSG00000077009	19:3933068-3942416	NMRK2	protein_coding
ENSG00000077044	2:233354493-233472104	DGKD	protein_coding
ENSG00000077063	7:117710650-117874139	CTTNBP2	protein_coding
ENSG00000077080	7:100643096-100656448	ACTL6B	protein_coding
ENSG00000077092	3:24687886-25597932	RARB	protein_coding
ENSG00000077097	3:25597977-25664909	TOP2B	protein_coding
ENSG00000077147	10:96518109-96587452	TM9SF3	protein_coding
ENSG00000077150	10:102394109-102402524	NFKB2	protein_coding
ENSG00000077152	1:202331543-202341984	UBE2T	protein_coding
ENSG00000077157	1:202348698-202592706	PPP1R12B	protein_coding
ENSG00000077232	2:182716254-182794464	DNAJC10	protein_coding
ENSG00000077235	16:27459554-27549913	GTF3C1	protein_coding
ENSG00000077238	16:27313667-27364778	IL4R	protein_coding
ENSG00000077254	1:77695986-77759852	USP33	protein_coding
ENSG00000077264	X:110944284-111227361	PAK3	protein_coding
ENSG00000077274	X:111245098-111270483	CAPN6	protein_coding
ENSG00000077279	X:111293778-111412429	DCX	protein_coding
ENSG00000077312	19:40750636-40765389	SNRPA	protein_coding
ENSG00000077327	10:22345444-22454224	SPAG6	protein_coding
ENSG00000077348	19:41386370-41397362	EXOSC5	protein_coding
ENSG00000077380	2:171687408-171750158	DYNC1I2	protein_coding
ENSG00000077420	10:26438340-26567803	APBB1IP	protein_coding
ENSG00000077454	7:100574010-100586129	LRCH4	protein_coding
ENSG00000077458	11:95768952-95790409	FAM76B	protein_coding
ENSG00000077463	19:4174108-4182566	SIRT6	protein_coding
ENSG00000077498	11:89177874-89295759	TYR	protein_coding
ENSG00000077514	11:74493850-74669117	POLD3	protein_coding
ENSG00000077522	1:236664140-236764631	ACTN2	protein_coding
ENSG00000077549	1:19338774-19485539	CAPZB	protein_coding
ENSG00000077585	1:236142504-236221865	GPR137B	protein_coding
ENSG00000077616	11:90131514-90192894	NAALAD2	protein_coding
ENSG00000077684	4:128809699-128875224	JADE1	protein_coding
ENSG00000077713	X:119399335-119454478	SLC25A43	protein_coding
ENSG00000077721	X:119474801-119591083	UBE2A	protein_coding
ENSG00000077782	8:38400214-38468834	FGFR1	protein_coding
ENSG00000077800	7:73328160-73358637	FKBP6	protein_coding
ENSG00000077935	22:45344062-45413619	SMC1B	protein_coding
ENSG00000077942	22:45502237-45601135	FBLN1	protein_coding
ENSG00000077943	10:15513953-15719922	ITGA8	protein_coding
ENSG00000077984	20:24949268-24959928	CST7	protein_coding
ENSG00000078018	2:209424046-209734147	MAP2	protein_coding
ENSG00000078043	18:46803217-46920160	PIAS2	protein_coding
ENSG00000078053	7:38383703-38631420	AMPH	protein_coding
ENSG00000078061	X:47561204-47571908	ARAF	protein_coding
ENSG00000078070	3:183015217-183116075	MCCC1	protein_coding
ENSG00000078081	3:183122214-183163839	LAMP3	protein_coding
ENSG00000078098	2:162170683-162245151	FAP	protein_coding
ENSG00000078114	10:20779972-21293011	NEBL	protein_coding
ENSG00000078124	11:76860858-77026797	ACER3	protein_coding
ENSG00000078140	4:39698108-39782792	UBE2K	protein_coding
ENSG00000078142	18:41955233-42087830	PIK3C3	protein_coding
ENSG00000078177	4:40056796-40158252	N4BP2	protein_coding
ENSG00000078237	12:4307762-4360028	TIGAR	protein_coding
ENSG00000078246	12:2877222-2941138	TULP3	protein_coding
ENSG00000078269	6:157981862-158099176	SYNJ2	protein_coding
ENSG00000078295	5:7396137-7830081	ADCY2	protein_coding
ENSG00000078304	14:101761708-101927989	PPP2R5C	protein_coding
ENSG00000078328	16:5239801-7713340	RBFOX1	protein_coding
ENSG00000078369	1:1785284-1892292	GNB1	protein_coding
ENSG00000078399	7:27162437-27175180	HOXA9	protein_coding
ENSG00000078401	6:12290360-12297194	EDN1	protein_coding
ENSG00000078403	10:21524645-21743630	MLLT10	protein_coding
ENSG00000078487	7:100400825-100428992	ZCWPW1	protein_coding
ENSG00000078549	7:31052307-31111474	ADCYAP1R1	protein_coding
ENSG00000078579	8:16992180-17002345	FGF20	protein_coding
ENSG00000078589	X:78945331-78963727	P2RY10	protein_coding
ENSG00000078596	X:79360383-79367667	ITM2A	protein_coding
ENSG00000078618	1:51789190-51878805	NRDC	protein_coding
ENSG00000078668	8:42391623-42405937	VDAC3	protein_coding
ENSG00000078674	8:17922841-18029948	PCM1	protein_coding
ENSG00000078687	17:77958702-78108822	TNRC6C	protein_coding
ENSG00000078699	20:33490074-33650036	CBFA2T2	protein_coding
ENSG00000078725	9:119153457-119369435	BRINP1	protein_coding
ENSG00000078747	20:34363234-34511773	ITCH	protein_coding
ENSG00000078795	5:137887967-137942747	PKD2L2	protein_coding
ENSG00000078804	20:34704338-34713439	TP53INP2	protein_coding
ENSG00000078808	1:1216930-1232031	SDF4	protein_coding
ENSG00000078814	20:34955809-35002437	MYH7B	protein_coding
ENSG00000078898	20:33007703-33023703	BPIFB2	protein_coding
ENSG00000078900	1:3652515-3736201	TP73	protein_coding
ENSG00000078902	11:1274370-1309654	TOLLIP	protein_coding
ENSG00000078967	7:43926435-43956136	UBE2D4	protein_coding
ENSG00000079101	18:596987-650334	CLUL1	protein_coding
ENSG00000079102	8:91954971-92103286	RUNX1T1	protein_coding
ENSG00000079112	8:94127161-94217303	CDH17	protein_coding
ENSG00000079134	18:214519-268050	THOC1	protein_coding
ENSG00000079150	2:178463663-178478600	FKBP7	protein_coding
ENSG00000079156	2:178194480-178402893	OSBPL6	protein_coding
ENSG00000079215	5:36596587-36688334	SLC1A3	protein_coding
ENSG00000079246	2:216107463-216206303	XRCC5	protein_coding
ENSG00000079257	3:158645821-158672648	LXN	protein_coding
ENSG00000079263	2:230203109-230313215	SP140	protein_coding
ENSG00000079277	1:46557406-46616843	MKNK1	protein_coding
ENSG00000079308	2:217799587-218033982	TNS1	protein_coding
ENSG00000079313	19:1815247-1848483	REXO1	protein_coding
ENSG00000079332	10:70147288-70170523	SAR1A	protein_coding
ENSG00000079335	1:100345000-100520277	CDC14A	protein_coding
ENSG00000079337	12:47734362-47771040	RAPGEF3	protein_coding
ENSG00000079385	19:42507303-42561234	CEACAM1	protein_coding
ENSG00000079387	12:48042896-48106079	SENP1	protein_coding
ENSG00000079393	10:75094431-75109221	DUSP13	protein_coding
ENSG00000079432	19:42268536-42295797	CIC	protein_coding
ENSG00000079435	19:42401513-42427388	LIPE	protein_coding
ENSG00000079459	8:11795572-11839304	FDFT1	protein_coding
ENSG00000079462	19:42297032-42303546	PAFAH1B3	protein_coding
ENSG00000079482	X:67949348-68433913	OPHN1	protein_coding
ENSG00000079557	4:73481744-73504001	AFM	protein_coding
ENSG00000079616	16:29790726-29805385	KIF22	protein_coding
ENSG00000079689	6:25652200-25701783	SCGN	protein_coding
ENSG00000079691	6:25279077-25620530	CARMIL1	protein_coding
ENSG00000079739	1:63593410-63660245	PGM1	protein_coding
ENSG00000079785	2:15591177-15634346	DDX1	protein_coding
ENSG00000079805	19:10718054-10833488	DNM2	protein_coding
ENSG00000079819	6:130839346-131063322	EPB41L2	protein_coding
ENSG00000079841	6:71886549-72403150	RIMS1	protein_coding
ENSG00000079931	6:132296054-132401475	MOXD1	protein_coding
ENSG00000079950	6:132445866-132513198	STX7	protein_coding
ENSG00000079974	22:50767500-50783667	RABL2B	protein_coding
ENSG00000079999	19:10486124-10503558	KEAP1	protein_coding
ENSG00000080007	6:73394827-73417566	DDX43	protein_coding
ENSG00000080031	19:55181246-55209506	PTPRH	protein_coding
ENSG00000080166	13:94436810-94479682	DCT	protein_coding
ENSG00000080189	20:46345979-46364458	SLC35C2	protein_coding
ENSG00000080200	3:97822010-97944984	CRYBG3	protein_coding
ENSG00000080224	3:96814580-97761532	EPHA6	protein_coding
ENSG00000080293	2:119439842-119525301	SCTR	protein_coding
ENSG00000080298	9:3218296-3526004	RFX3	protein_coding
ENSG00000080345	2:151409882-151508013	RIF1	protein_coding
ENSG00000080371	12:71754862-71800286	RAB21	protein_coding
ENSG00000080493	4:71062666-71572087	SLC4A4	protein_coding
ENSG00000080503	9:1980289-2193624	SMARCA2	protein_coding
ENSG00000080511	19:10013248-10022279	RDH8	protein_coding
ENSG00000080546	6:108984308-109094846	SESN1	protein_coding
ENSG00000080561	X:107825754-107931637	MID2	protein_coding
ENSG00000080572	X:107206610-107244247	DNAAF6	protein_coding
ENSG00000080573	19:9959560-10010504	COL5A3	protein_coding
ENSG00000080603	16:30698208-30741409	SRCAP	protein_coding
ENSG00000080608	9:2720468-2844095	PUM3	protein_coding
ENSG00000080618	13:46053185-46105033	CPB2	protein_coding
ENSG00000080644	15:78593051-78621295	CHRNA3	protein_coding
ENSG00000080709	5:114055925-114496500	KCNN2	protein_coding
ENSG00000080802	7:135361794-135510145	CNOT4	protein_coding
ENSG00000080815	14:73136417-73223691	PSEN1	protein_coding
ENSG00000080819	3:98579445-98593648	CPOX	protein_coding
ENSG00000080822	3:98497911-98523066	CLDND1	protein_coding
ENSG00000080823	14:102224499-102305190	MOK	protein_coding
ENSG00000080824	14:102080741-102139699	HSP90AA1	protein_coding
ENSG00000080839	20:36996348-37095997	RBL1	protein_coding
ENSG00000080845	20:36306335-36528637	DLGAP4	protein_coding
ENSG00000080854	11:133896437-133956968	IGSF9B	protein_coding
ENSG00000080910	1:196943737-196959622	CFHR2	protein_coding
ENSG00000080986	18:2571556-2616635	NDC80	protein_coding
ENSG00000081014	15:50908671-51005895	AP4E1	protein_coding
ENSG00000081019	1:113761831-113812476	RSBN1	protein_coding
ENSG00000081026	1:113390514-113685923	MAGI3	protein_coding
ENSG00000081041	4:74097039-74099196	CXCL2	protein_coding
ENSG00000081051	4:73431137-73456174	AFP	protein_coding
ENSG00000081052	2:227002713-227164453	COL4A4	protein_coding
ENSG00000081059	5:134114680-134151865	TCF7	protein_coding
ENSG00000081087	6:108029244-108165854	OSTM1	protein_coding
ENSG00000081138	18:65750251-65890337	CDH7	protein_coding
ENSG00000081148	3:101222545-101320575	IMPG2	protein_coding
ENSG00000081154	3:101574179-101594465	PCNP	protein_coding
ENSG00000081177	14:69191497-69244020	EXD2	protein_coding
ENSG00000081181	14:67619919-67651708	ARG2	protein_coding
ENSG00000081189	5:88717116-88904257	MEF2C	protein_coding
ENSG00000081237	1:198638456-198757476	PTPRC	protein_coding
ENSG00000081248	1:201039511-201112451	CACNA1S	protein_coding
ENSG00000081277	1:201283451-201332993	PKP1	protein_coding
ENSG00000081307	3:132654445-132679794	UBA5	protein_coding
ENSG00000081320	2:196133582-196176503	STK17B	protein_coding
ENSG00000081377	9:96490240-96619843	CDC14B	protein_coding
ENSG00000081386	9:96754552-96778129	ZNF510	protein_coding
ENSG00000081479	2:169127108-169362534	LRP2	protein_coding
ENSG00000081665	19:19785838-19821751	ZNF506	protein_coding
ENSG00000081692	1:227730424-227735411	JMJD4	protein_coding
ENSG00000081721	1:161749757-161757238	DUSP12	protein_coding
ENSG00000081760	12:125065433-125143333	AACS	protein_coding
ENSG00000081791	5:141923854-141942047	DELE1	protein_coding
ENSG00000081800	7:123113530-123199972	SLC13A1	protein_coding
ENSG00000081803	7:122318410-122886759	CADPS2	protein_coding
ENSG00000081818	5:141121817-141125623	PCDHB4	protein_coding
ENSG00000081842	5:140827957-141012347	PCDHA6	protein_coding
ENSG00000081853	5:141338759-141512975	PCDHGA2	protein_coding
ENSG00000081870	1:53916573-53945699	HSPB11	protein_coding
ENSG00000081913	18:62715540-62980433	PHLPP1	protein_coding
ENSG00000081923	18:57646425-57803315	ATP8B1	protein_coding
ENSG00000081985	1:67307363-67398724	IL12RB2	protein_coding
ENSG00000082014	7:151238763-151277896	SMARCD3	protein_coding
ENSG00000082068	5:37379284-37753435	WDR70	protein_coding
ENSG00000082074	5:39105251-39274528	FYB1	protein_coding
ENSG00000082126	2:201644869-201698694	MPP4	protein_coding
ENSG00000082146	2:201387857-201480846	STRADB	protein_coding
ENSG00000082153	2:200810593-200827338	BZW1	protein_coding
ENSG00000082175	11:101029623-101129813	PGR	protein_coding
ENSG00000082196	5:34017857-34043213	C1QTNF3	protein_coding
ENSG00000082212	18:50879079-50954257	ME2	protein_coding
ENSG00000082213	5:31532286-31555053	C5orf22	protein_coding
ENSG00000082258	2:134918234-134959342	CCNT2	protein_coding
ENSG00000082269	6:70412940-70561174	FAM135A	protein_coding
ENSG00000082293	6:69866555-70212468	COL19A1	protein_coding
ENSG00000082397	18:5392380-5630700	EPB41L3	protein_coding
ENSG00000082438	2:164653623-164843679	COBLL1	protein_coding
ENSG00000082458	X:70444834-70505490	DLG3	protein_coding
ENSG00000082482	1:215005774-215237090	KCNK2	protein_coding
ENSG00000082497	1:210232795-210246631	SERTAD4	protein_coding
ENSG00000082512	1:211326614-211374946	TRAF5	protein_coding
ENSG00000082515	5:154941072-154969411	MRPL22	protein_coding
ENSG00000082516	5:154887410-154938211	GEMIN5	protein_coding
ENSG00000082556	8:53225723-53251637	OPRK1	protein_coding
ENSG00000082641	17:48048328-48061545	NFE2L1	protein_coding
ENSG00000082684	3:122909081-123028605	SEMA5B	protein_coding
ENSG00000082701	3:119821320-120094994	GSK3B	protein_coding
ENSG00000082781	3:124761947-124901418	ITGB5	protein_coding
ENSG00000082805	12:990508-1495933	ERC1	protein_coding
ENSG00000082898	2:61476031-61538741	XPO1	protein_coding
ENSG00000082996	3:149812769-149962139	RNF13	protein_coding
ENSG00000083067	9:70529059-71446904	TRPM3	protein_coding
ENSG00000083093	16:23603159-23641321	PALB2	protein_coding
ENSG00000083097	6:83067665-83171350	DOP1A	protein_coding
ENSG00000083099	6:89568143-89638749	LYRM2	protein_coding
ENSG00000083123	6:80106646-80346270	BCKDHB	protein_coding
ENSG00000083168	8:41929478-42051994	KAT6A	protein_coding
ENSG00000083223	9:86287732-86354454	TUT7	protein_coding
ENSG00000083290	17:19770828-19867936	ULK2	protein_coding
ENSG00000083307	8:101492438-101669726	GRHL2	protein_coding
ENSG00000083312	5:72816311-72916733	TNPO1	protein_coding
ENSG00000083444	1:11934204-11975538	PLOD1	protein_coding
ENSG00000083454	17:3672198-3696240	P2RX5	protein_coding
ENSG00000083457	17:3714627-3801188	ITGAE	protein_coding
ENSG00000083520	13:72752168-72782096	DIS3	protein_coding
ENSG00000083535	13:72782132-73016461	PIBF1	protein_coding
ENSG00000083544	13:60396456-60573878	TDRD3	protein_coding
ENSG00000083635	13:44939248-44989471	NUFIP1	protein_coding
ENSG00000083642	13:32586451-32778019	PDS5B	protein_coding
ENSG00000083720	5:41730064-41870425	OXCT1	protein_coding
ENSG00000083750	X:55717748-55758774	RRAGB	protein_coding
ENSG00000083782	12:90963681-91005026	EPYC	protein_coding
ENSG00000083799	16:50742049-50801935	CYLD	protein_coding
ENSG00000083807	19:58479511-58512413	SLC27A5	protein_coding
ENSG00000083812	19:58467055-58475436	ZNF324	protein_coding
ENSG00000083814	19:57719750-57727624	ZNF671	protein_coding
ENSG00000083817	19:57571565-57578911	ZNF416	protein_coding
ENSG00000083828	19:57769654-57819939	ZNF586	protein_coding
ENSG00000083838	19:58474016-58481230	ZNF446	protein_coding
ENSG00000083844	19:57191499-57222846	ZNF264	protein_coding
ENSG00000083845	19:58386399-58394806	RPS5	protein_coding
ENSG00000083857	4:186587793-186726722	FAT1	protein_coding
ENSG00000083896	4:68310386-68350090	YTHDC1	protein_coding
ENSG00000083937	3:87227270-87255556	CHMP2B	protein_coding
ENSG00000084070	1:40344849-40423326	SMAP2	protein_coding
ENSG00000084072	1:39692181-39763914	PPIE	protein_coding
ENSG00000084073	1:40258040-40294180	ZMPSTE24	protein_coding
ENSG00000084090	2:96184858-96208827	STARD7	protein_coding
ENSG00000084092	4:56963349-56977606	NOA1	protein_coding
ENSG00000084093	4:56907875-56966808	REST	protein_coding
ENSG00000084110	12:95972661-95996365	HAL	protein_coding
ENSG00000084112	12:108778190-108857590	SSH1	protein_coding
ENSG00000084207	11:67583741-67586656	GSTP1	protein_coding
ENSG00000084234	11:130068146-130144811	APLP2	protein_coding
ENSG00000084444	12:13044380-13142521	FAM234B	protein_coding
ENSG00000084453	12:21264599-21419594	SLCO1A2	protein_coding
ENSG00000084463	12:14784581-14803486	WBP11	protein_coding
ENSG00000084623	1:32221076-32245397	EIF3I	protein_coding
ENSG00000084628	1:31179744-31239887	NKAIN1	protein_coding
ENSG00000084636	1:31652262-31704319	COL16A1	protein_coding
ENSG00000084652	1:32179674-32198285	TXLNA	protein_coding
ENSG00000084674	2:21001428-21044073	APOB	protein_coding
ENSG00000084676	2:24491253-24770702	NCOA1	protein_coding
ENSG00000084693	2:27042363-27070622	AGBL5	protein_coding
ENSG00000084710	2:25042075-25159135	EFR3B	protein_coding
ENSG00000084731	2:25926597-25982749	KIF3C	protein_coding
ENSG00000084733	2:26034083-26137454	RAB10	protein_coding
ENSG00000084734	2:27496838-27523684	GCKR	protein_coding
ENSG00000084754	2:26190634-26244672	HADHA	protein_coding
ENSG00000084764	2:26970636-27027219	MAPRE3	protein_coding
ENSG00000084774	2:27217368-27243943	CAD	protein_coding
ENSG00000085063	11:33703009-33736479	CD59	protein_coding
ENSG00000085117	11:44564426-44620358	CD82	protein_coding
ENSG00000085185	X:129981106-130058071	BCORL1	protein_coding
ENSG00000085224	X:77504879-77786233	ATRX	protein_coding
ENSG00000085231	5:69350983-69370013	AK6	protein_coding
ENSG00000085265	9:134903231-134917912	FCN1	protein_coding
ENSG00000085274	3:169773395-169789716	MYNN	protein_coding
ENSG00000085276	3:169083498-169663775	MECOM	protein_coding
ENSG00000085365	5:78360610-78480739	SCAMP1	protein_coding
ENSG00000085377	6:105273217-105454062	PREP	protein_coding
ENSG00000085382	6:104728093-104859919	HACE1	protein_coding
ENSG00000085415	18:12947132-12987536	SEH1L	protein_coding
ENSG00000085433	1:108970213-109042113	WDR47	protein_coding
ENSG00000085449	2:223855715-223945357	WDFY1	protein_coding
ENSG00000085465	1:111414318-111427735	OVGP1	protein_coding
ENSG00000085491	1:108134042-108200849	SLC25A24	protein_coding
ENSG00000085511	6:160991726-161117385	MAP3K4	protein_coding
ENSG00000085514	7:100367529-100400096	PILRA	protein_coding
ENSG00000085552	1:159927038-159945613	IGSF9	protein_coding
ENSG00000085563	7:87503016-87713323	ABCB1	protein_coding
ENSG00000085644	16:3129776-3142804	ZNF213	protein_coding
ENSG00000085662	7:134442355-134459284	AKR1B1	protein_coding
ENSG00000085719	8:86514434-86561498	CPNE3	protein_coding
ENSG00000085721	16:15060032-15094311	RRN3	protein_coding
ENSG00000085733	11:70398403-70436584	CTTN	protein_coding
ENSG00000085741	11:76186324-76210736	WNT11	protein_coding
ENSG00000085760	2:55236594-55269347	MTIF2	protein_coding
ENSG00000085788	8:38225217-38275558	DDHD2	protein_coding
ENSG00000085831	1:51287257-51345116	TTC39A	protein_coding
ENSG00000085832	1:51354262-51519328	EPS15	protein_coding
ENSG00000085840	1:52372828-52404423	ORC1	protein_coding
ENSG00000085871	4:139665767-139740745	MGST2	protein_coding
ENSG00000085872	19:16517893-16542437	CHERP	protein_coding
ENSG00000085978	2:233210050-233295674	ATG16L1	protein_coding
ENSG00000085982	2:233475525-233566782	USP40	protein_coding
ENSG00000085998	1:46188682-46220305	POMGNT1	protein_coding
ENSG00000085999	1:46246460-46278480	RAD54L	protein_coding
ENSG00000086015	1:45786986-46036122	MAST2	protein_coding
ENSG00000086061	9:33025272-33039907	DNAJA1	protein_coding
ENSG00000086062	9:33104081-33167356	B4GALT1	protein_coding
ENSG00000086065	9:33264878-33282070	CHMP5	protein_coding
ENSG00000086102	9:33290511-33371157	NFX1	protein_coding
ENSG00000086159	12:49967193-49977139	AQP6	protein_coding
ENSG00000086189	5:62347283-62403943	DIMT1	protein_coding
ENSG00000086200	5:62403971-62628582	IPO11	protein_coding
ENSG00000086205	11:49145091-49208638	FOLH1	protein_coding
ENSG00000086232	7:6022246-6059175	EIF2AK1	protein_coding
ENSG00000086288	7:37848596-37900397	NME8	protein_coding
ENSG00000086289	7:37920639-37951936	EPDR1	protein_coding
ENSG00000086300	7:26291861-26374383	SNX10	protein_coding
ENSG00000086475	10:13317427-13348298	SEPHS1	protein_coding
ENSG00000086504	16:366968-371289	MRPL28	protein_coding
ENSG00000086506	16:180458-181179	HBQ1	protein_coding
ENSG00000086544	19:40717111-40740860	ITPKC	protein_coding
ENSG00000086548	19:41750976-41772211	CEACAM6	protein_coding
ENSG00000086570	5:151504091-151591331	FAT2	protein_coding
ENSG00000086589	5:150690791-150701077	RBM22	protein_coding
ENSG00000086598	12:123584532-123598582	TMED2	protein_coding
ENSG00000086619	1:236214680-236282019	ERO1B	protein_coding
ENSG00000086666	15:80059567-80138393	ZFAND6	protein_coding
ENSG00000086696	16:82035003-82098534	HSD17B2	protein_coding
ENSG00000086712	X:16786431-16844519	TXLNG	protein_coding
ENSG00000086717	X:18675908-18827921	PPEF1	protein_coding
ENSG00000086730	7:74199651-74229834	LAT2	protein_coding
ENSG00000086758	X:53532095-53686752	HUWE1	protein_coding
ENSG00000086827	11:113733186-113773735	ZW10	protein_coding
ENSG00000086848	11:111782194-111871581	ALG9	protein_coding
ENSG00000086967	19:50432891-50466321	MYBPC2	protein_coding
ENSG00000086991	11:89324352-89498187	NOX4	protein_coding
ENSG00000087008	4:8366281-8440723	ACOX3	protein_coding
ENSG00000087053	11:95821765-95925315	MTMR2	protein_coding
ENSG00000087074	19:48872211-48876059	PPP1R15A	protein_coding
ENSG00000087076	19:48813017-48836510	HSD17B14	protein_coding
ENSG00000087077	7:100867386-100873454	TRIP6	protein_coding
ENSG00000087085	7:100889993-100896974	ACHE	protein_coding
ENSG00000087086	19:48965308-48966879	FTL	protein_coding
ENSG00000087087	7:100875102-100888664	SRRT	protein_coding
ENSG00000087088	19:48954814-48961798	BAX	protein_coding
ENSG00000087095	17:28041736-28196381	NLK	protein_coding
ENSG00000087111	17:28553382-28571794	PIGS	protein_coding
ENSG00000087116	5:179110852-179345461	ADAMTS2	protein_coding
ENSG00000087128	4:68447462-68497604	TMPRSS11E	protein_coding
ENSG00000087152	17:44191804-44200113	ATXN7L3	protein_coding
ENSG00000087157	17:78378648-78425114	PGS1	protein_coding
ENSG00000087191	17:63827151-63832026	PSMC5	protein_coding
ENSG00000087206	5:176905004-177022633	UIMC1	protein_coding
ENSG00000087237	16:56961922-56983845	CETP	protein_coding
ENSG00000087245	16:55389699-55506691	MMP2	protein_coding
ENSG00000087250	16:56589073-56591088	MT3	protein_coding
ENSG00000087253	16:55509071-55586666	LPCAT2	protein_coding
ENSG00000087258	16:56191389-56357444	GNAO1	protein_coding
ENSG00000087263	16:56451520-56479104	OGFOD1	protein_coding
ENSG00000087266	4:2793070-2841098	SH3BP2	protein_coding
ENSG00000087269	4:2937932-2963406	NOP14	protein_coding
ENSG00000087274	4:2843843-2930076	ADD1	protein_coding
ENSG00000087299	14:50237562-50312229	L2HGDH	protein_coding
ENSG00000087301	14:52430595-52552522	TXNDC16	protein_coding
ENSG00000087302	14:51989513-52010694	RTRAF	protein_coding
ENSG00000087303	14:52004808-52069059	NID2	protein_coding
ENSG00000087338	2:69829659-69881384	GMCL1	protein_coding
ENSG00000087365	11:66050728-66069308	SF3B2	protein_coding
ENSG00000087448	12:27780047-27803040	KLHL42	protein_coding
ENSG00000087460	20:58839717-58911192	GNAS	protein_coding
ENSG00000087470	12:32679199-32745650	DNM1L	protein_coding
ENSG00000087494	12:27958083-27972733	PTHLH	protein_coding
ENSG00000087495	20:59577508-59847711	PHACTR3	protein_coding
ENSG00000087502	12:29337351-29381189	ERGIC2	protein_coding
ENSG00000087510	20:56629305-56639283	TFAP2C	protein_coding
ENSG00000087586	20:56369388-56392337	AURKA	protein_coding
ENSG00000087589	20:56412111-56460387	CASS4	protein_coding
ENSG00000087842	X:15384798-15493564	PIR	protein_coding
ENSG00000087884	11:77821108-77918432	AAMDC	protein_coding
ENSG00000087903	19:5993163-6199572	RFX2	protein_coding
ENSG00000087995	17:62423874-62453385	METTL2A	protein_coding
ENSG00000088002	19:48552171-48599425	SULT2B1	protein_coding
ENSG00000088035	1:63367574-63438553	ALG6	protein_coding
ENSG00000088038	19:54137748-54155681	CNOT3	protein_coding
ENSG00000088053	19:55013704-55038264	GP6	protein_coding
ENSG00000088179	2:119759921-119984899	PTPN4	protein_coding
ENSG00000088205	2:117814690-117832377	DDX18	protein_coding
ENSG00000088247	19:6413101-6424811	KHSRP	protein_coding
ENSG00000088256	19:3094361-3123999	GNA11	protein_coding
ENSG00000088280	1:23428562-23484568	ASAP3	protein_coding
ENSG00000088298	20:35115363-35147336	EDEM2	protein_coding
ENSG00000088305	20:32762384-32809359	DNMT3B	protein_coding
ENSG00000088320	20:31475287-31484895	REM1	protein_coding
ENSG00000088325	20:31739270-31801805	TPX2	protein_coding
ENSG00000088356	20:31944336-31952046	PDRG1	protein_coding
ENSG00000088367	20:36091503-36232799	EPB41L1	protein_coding
ENSG00000088386	13:98683800-98752672	SLC15A1	protein_coding
ENSG00000088387	13:98793428-99086625	DOCK9	protein_coding
ENSG00000088448	13:110878539-110915069	ANKRD10	protein_coding
ENSG00000088451	13:94574053-94596242	TGDS	protein_coding
ENSG00000088538	3:50674926-51384198	DOCK3	protein_coding
ENSG00000088543	3:50558024-50571027	C3orf18	protein_coding
ENSG00000088682	16:57447424-57461270	COQ9	protein_coding
ENSG00000088726	3:12733527-12769457	TMEM40	protein_coding
ENSG00000088727	3:47227997-47283451	KIF9	protein_coding
ENSG00000088756	18:6729715-6915716	ARHGAP28	protein_coding
ENSG00000088766	20:6006092-6040053	CRLS1	protein_coding
ENSG00000088782	20:157453-159163	DEFB127	protein_coding
ENSG00000088808	14:103733194-103847575	PPP1R13B	protein_coding
ENSG00000088812	20:3471017-3651118	ATRN	protein_coding
ENSG00000088826	20:4120979-4187747	SMOX	protein_coding
ENSG00000088827	20:3686969-3712600	SIGLEC1	protein_coding
ENSG00000088832	20:1368976-1393164	FKBP1A	protein_coding
ENSG00000088833	20:1442161-1473842	NSFL1C	protein_coding
ENSG00000088836	20:3227416-3239559	SLC4A11	protein_coding
ENSG00000088854	20:3249305-3407669	DNAAF9	protein_coding
ENSG00000088876	20:2481816-2524702	ZNF343	protein_coding
ENSG00000088881	20:2692779-2760108	EBF4	protein_coding
ENSG00000088882	20:2794073-2800627	CPXM1	protein_coding
ENSG00000088888	20:3846798-3876123	MAVS	protein_coding
ENSG00000088899	20:3162616-3173549	LZTS3	protein_coding
ENSG00000088926	4:186266188-186289681	F11	protein_coding
ENSG00000088930	20:21303330-21389825	XRN2	protein_coding
ENSG00000088970	20:21125982-21246622	KIZ	protein_coding
ENSG00000088986	12:120469849-120498493	DYNLL1	protein_coding
ENSG00000088992	12:117038922-117099479	TESC	protein_coding
ENSG00000089006	20:17941596-17968980	SNX5	protein_coding
ENSG00000089009	12:112405188-112418838	RPL6	protein_coding
ENSG00000089012	20:1629151-1657779	SIRPG	protein_coding
ENSG00000089022	12:111842227-111902222	MAPKAPK5	protein_coding
ENSG00000089041	12:121132818-121188032	P2RX7	protein_coding
ENSG00000089048	20:13714321-13784919	ESF1	protein_coding
ENSG00000089050	20:18486539-18497225	RBBP9	protein_coding
ENSG00000089053	12:121308244-121399896	ANAPC5	protein_coding
ENSG00000089057	20:4852355-5010293	SLC23A2	protein_coding
ENSG00000089060	12:113298758-113359493	SLC8B1	protein_coding
ENSG00000089063	20:5068231-5113103	TMEM230	protein_coding
ENSG00000089091	20:18383366-18467281	DZANK1	protein_coding
ENSG00000089094	12:121429095-121581023	KDM2B	protein_coding
ENSG00000089101	20:20052513-20360703	CFAP61	protein_coding
ENSG00000089116	12:113462032-113472280	LHX5	protein_coding
ENSG00000089123	20:13389391-13638932	TASP1	protein_coding
ENSG00000089127	12:112905855-112933219	OAS1	protein_coding
ENSG00000089154	12:120127201-120194715	GCN1	protein_coding
ENSG00000089157	12:120196698-120201235	RPLP0	protein_coding
ENSG00000089159	12:120210438-120265771	PXN	protein_coding
ENSG00000089163	12:120302315-120313249	SIRT4	protein_coding
ENSG00000089169	12:112570379-112898881	RPH3A	protein_coding
ENSG00000089177	20:16272103-16573448	KIF16B	protein_coding
ENSG00000089195	20:5937227-5950558	TRMT6	protein_coding
ENSG00000089199	20:5911509-5925353	CHGB	protein_coding
ENSG00000089220	12:118136123-118145584	PEBP1	protein_coding
ENSG00000089225	12:114353910-114408442	TBX5	protein_coding
ENSG00000089234	12:111642145-111685956	BRAP	protein_coding
ENSG00000089248	12:112013347-112023449	ERP29	protein_coding
ENSG00000089250	12:117208141-117452170	NOS1	protein_coding
ENSG00000089280	16:31180137-31191605	FUS	protein_coding
ENSG00000089289	X:70133446-70166324	IGBP1	protein_coding
ENSG00000089327	19:35154729-35169881	FXYD5	protein_coding
ENSG00000089335	19:34677638-34686397	ZNF302	protein_coding
ENSG00000089351	19:34994783-35026471	GRAMD1A	protein_coding
ENSG00000089356	19:35115822-35124324	FXYD3	protein_coding
ENSG00000089472	X:66162670-66268867	HEPH	protein_coding
ENSG00000089486	16:4510668-4538828	CDIP1	protein_coding
ENSG00000089505	16:66566392-66579137	CMTM1	protein_coding
ENSG00000089558	17:42156890-42181142	KCNH4	protein_coding
ENSG00000089597	11:62624825-62646726	GANAB	protein_coding
ENSG00000089639	19:19629475-19643657	GMIP	protein_coding
ENSG00000089682	X:107061884-107118823	RBM41	protein_coding
ENSG00000089685	17:78214185-78225636	BIRC5	protein_coding
ENSG00000089692	12:6772511-6778455	LAG3	protein_coding
ENSG00000089693	12:6747995-6767475	MLF2	protein_coding
ENSG00000089723	14:94026339-94048930	OTUB2	protein_coding
ENSG00000089737	14:94048286-94081202	DDX24	protein_coding
ENSG00000089775	14:64449105-64505213	ZBTB25	protein_coding
ENSG00000089818	12:8076938-8097881	NECAP1	protein_coding
ENSG00000089820	X:153907366-153934999	ARHGAP4	protein_coding
ENSG00000089847	19:4182688-4224814	ANKRD24	protein_coding
ENSG00000089876	10:125836336-125896436	DHX32	protein_coding
ENSG00000089902	14:102592648-102730561	RCOR1	protein_coding
ENSG00000089916	14:76151915-76254342	GPATCH2L	protein_coding
ENSG00000090006	19:40592882-40629818	LTBP4	protein_coding
ENSG00000090013	19:40447764-40465764	BLVRB	protein_coding
ENSG00000090020	1:27098808-27166981	SLC9A1	protein_coding
ENSG00000090054	9:92000086-92115413	SPTLC1	protein_coding
ENSG00000090060	14:96501432-96567116	PAPOLA	protein_coding
ENSG00000090061	14:99481168-99535044	CCNK	protein_coding
ENSG00000090097	3:51957453-51974016	PCBP4	protein_coding
ENSG00000090104	1:192575762-192580024	RGS1	protein_coding
ENSG00000090238	16:30092313-30096915	YPEL3	protein_coding
ENSG00000090263	7:141002609-141015228	MRPS33	protein_coding
ENSG00000090266	7:140690776-140722790	NDUFB2	protein_coding
ENSG00000090273	1:26900237-26946871	NUDC	protein_coding
ENSG00000090316	4:1289886-1340147	MAEA	protein_coding
ENSG00000090339	19:10271092-10286615	ICAM1	protein_coding
ENSG00000090372	19:46719510-46746994	STRN4	protein_coding
ENSG00000090376	12:66189194-66254622	IRAK3	protein_coding
ENSG00000090382	12:69348380-69354234	LYZ	protein_coding
ENSG00000090402	3:164978897-165078496	SI	protein_coding
ENSG00000090432	1:20499447-20508151	MUL1	protein_coding
ENSG00000090447	16:4257185-4273075	TFAP4	protein_coding
ENSG00000090470	15:65117378-65133808	PDCD7	protein_coding
ENSG00000090487	15:64963021-64990310	SPG21	protein_coding
ENSG00000090512	3:186635968-186653141	FETUB	protein_coding
ENSG00000090520	3:186567402-186585800	DNAJB11	protein_coding
ENSG00000090530	3:189956727-190122437	P3H2	protein_coding
ENSG00000090534	3:184371934-184381968	THPO	protein_coding
ENSG00000090539	3:184380053-184390736	CHRD	protein_coding
ENSG00000090554	19:49474206-49486231	FLT3LG	protein_coding
ENSG00000090565	16:425648-523011	RAB11FIP3	protein_coding
ENSG00000090581	16:1351930-1365737	GNPTG	protein_coding
ENSG00000090612	12:133181408-133214832	ZNF268	protein_coding
ENSG00000090615	12:132768901-132829143	GOLGA3	protein_coding
ENSG00000090621	1:39560708-39576790	PABPC4	protein_coding
ENSG00000090659	19:7739992-7747564	CD209	protein_coding
ENSG00000090661	19:8206735-8262421	CERS4	protein_coding
ENSG00000090674	19:7522623-7534009	MCOLN1	protein_coding
ENSG00000090686	1:21678297-21783606	USP48	protein_coding
ENSG00000090776	X:68829020-68842160	EFNB1	protein_coding
ENSG00000090857	16:70114331-70162537	PDPR	protein_coding
ENSG00000090861	16:70251982-70289707	AARS1	protein_coding
ENSG00000090863	16:74447426-74607144	GLG1	protein_coding
ENSG00000090889	X:70290103-70420886	KIF4A	protein_coding
ENSG00000090905	16:24610208-24827632	TNRC6A	protein_coding
ENSG00000090924	19:39412668-39428415	PLEKHG2	protein_coding
ENSG00000090932	19:39498894-39508481	DLL3	protein_coding
ENSG00000090971	19:55485187-55487568	NAT14	protein_coding
ENSG00000090975	12:122983479-123151090	PITPNM2	protein_coding
ENSG00000090989	4:55853647-55905086	EXOC1	protein_coding
ENSG00000091009	5:146203604-146289223	RBM27	protein_coding
ENSG00000091010	5:146338838-146341728	POU4F3	protein_coding
ENSG00000091039	12:76351796-76559809	OSBPL8	protein_coding
ENSG00000091073	7:76461675-76505995	DTX2	protein_coding
ENSG00000091106	2:32224452-32265732	NLRC4	protein_coding
ENSG00000091127	7:105439660-105522271	PUS7	protein_coding
ENSG00000091128	7:108023547-108130361	LAMB4	protein_coding
ENSG00000091129	7:108147622-108456717	NRCAM	protein_coding
ENSG00000091136	7:107923798-108003213	LAMB1	protein_coding
ENSG00000091137	7:107660827-107717809	SLC26A4	protein_coding
ENSG00000091138	7:107765466-107803225	SLC26A3	protein_coding
ENSG00000091140	7:107891161-107931730	DLD	protein_coding
ENSG00000091157	18:56651342-57029811	WDR7	protein_coding
ENSG00000091164	18:56597208-56651600	TXNL1	protein_coding
ENSG00000091181	3:3066323-3126613	IL5RA	protein_coding
ENSG00000091262	16:16149564-16223522	ABCC6	protein_coding
ENSG00000091317	3:32481311-32502852	CMTM6	protein_coding
ENSG00000091409	2:172427353-172506459	ITGA6	protein_coding
ENSG00000091428	2:172735273-173052893	RAPGEF4	protein_coding
ENSG00000091436	2:173075434-173268015	MAP3K20	protein_coding
ENSG00000091482	X:21705977-21758116	SMPX	protein_coding
ENSG00000091483	1:241497510-241519799	FH	protein_coding
ENSG00000091490	4:25747432-25863760	SEL1L3	protein_coding
ENSG00000091513	3:133746039-133796641	TF	protein_coding
ENSG00000091527	3:133573685-133590261	CDV3	protein_coding
ENSG00000091536	17:18108755-18179802	MYO15A	protein_coding
ENSG00000091542	17:18183077-18209954	ALKBH5	protein_coding
ENSG00000091583	17:66212032-66256525	APOH	protein_coding
ENSG00000091592	17:5499414-5619424	NLRP1	protein_coding
ENSG00000091622	17:6451262-6556555	PITPNM3	protein_coding
ENSG00000091640	17:4959225-4967817	SPAG7	protein_coding
ENSG00000091651	16:46689642-46698394	ORC6	protein_coding
ENSG00000091656	8:76681238-76867281	ZFHX4	protein_coding
ENSG00000091664	11:22338380-22379503	SLC17A6	protein_coding
ENSG00000091704	7:130380338-130388114	CPA1	protein_coding
ENSG00000091732	7:130018286-130051451	ZC3HC1	protein_coding
ENSG00000091831	6:151656690-152129619	ESR1	protein_coding
ENSG00000091844	6:153004458-153131282	RGS17	protein_coding
ENSG00000091879	8:6499631-6563409	ANGPT2	protein_coding
ENSG00000091947	17:44011187-44023946	TMEM101	protein_coding
ENSG00000091972	3:112332346-112362812	CD200	protein_coding
ENSG00000091986	3:112596796-112649530	CCDC80	protein_coding
ENSG00000092009	14:24505352-24508265	CMA1	protein_coding
ENSG00000092010	14:24136162-24138967	PSME1	protein_coding
ENSG00000092020	14:35085466-35122517	PPP2R3C	protein_coding
ENSG00000092036	14:22946227-22957161	HAUS4	protein_coding
ENSG00000092051	14:23568037-23578790	JPH4	protein_coding
ENSG00000092054	14:23412739-23435660	MYH7	protein_coding
ENSG00000092067	14:23117035-23120256	CEBPE	protein_coding
ENSG00000092068	14:23125294-23183674	SLC7A8	protein_coding
ENSG00000092094	14:20446400-20455089	OSGEP	protein_coding
ENSG00000092096	14:23346313-23352912	SLC22A17	protein_coding
ENSG00000092098	14:24146682-24160660	RNF31	protein_coding
ENSG00000092108	14:30622290-30737694	SCFD1	protein_coding
ENSG00000092140	14:30559157-30620064	G2E3	protein_coding
ENSG00000092148	14:31100116-31207804	HECTD1	protein_coding
ENSG00000092199	14:21209135-21269494	HNRNPC	protein_coding
ENSG00000092200	14:21280082-21351301	RPGRIP1	protein_coding
ENSG00000092201	14:21351475-21384019	SUPT16H	protein_coding
ENSG00000092203	14:21476596-21499175	TOX4	protein_coding
ENSG00000092208	14:39114284-39136973	GEMIN2	protein_coding
ENSG00000092295	14:24249113-24264432	TGM1	protein_coding
ENSG00000092330	14:24238285-24242663	TINF2	protein_coding
ENSG00000092345	3:16586791-16670306	DAZL	protein_coding
ENSG00000092377	Y:6910685-7101970	TBL1Y	protein_coding
ENSG00000092421	5:116443554-116574823	SEMA6A	protein_coding
ENSG00000092439	15:50552472-50686797	TRPM7	protein_coding
ENSG00000092445	15:41557674-41583589	TYRO3	protein_coding
ENSG00000092470	15:43826979-43868412	WDR76	protein_coding
ENSG00000092529	15:42359497-42412949	CAPN3	protein_coding
ENSG00000092531	15:42491232-42545356	SNAP23	protein_coding
ENSG00000092607	1:118883045-118989556	TBX15	protein_coding
ENSG00000092621	1:119648410-119744218	PHGDH	protein_coding
ENSG00000092758	20:62816243-62841159	COL9A3	protein_coding
ENSG00000092820	6:158765740-158819368	EZR	protein_coding
ENSG00000092841	12:56158345-56163496	MYL6	protein_coding
ENSG00000092847	1:35869807-35930532	AGO1	protein_coding
ENSG00000092850	1:36084093-36088275	TEKT2	protein_coding
ENSG00000092853	1:35720217-35769978	CLSPN	protein_coding
ENSG00000092871	17:35005989-35089319	RFFL	protein_coding
ENSG00000092929	17:75827224-75844785	UNC13D	protein_coding
ENSG00000092931	17:76735864-76781449	MFSD11	protein_coding
ENSG00000092964	8:26514030-26658178	DPYSL2	protein_coding
ENSG00000092969	1:218345335-218444619	TGFB2	protein_coding
ENSG00000092978	1:217426991-217631090	GPATCH2	protein_coding
ENSG00000093000	22:45163924-45188017	NUP50	protein_coding
ENSG00000093009	22:19479456-19520612	CDC45	protein_coding
ENSG00000093010	22:19941370-19969975	COMT	protein_coding
ENSG00000093072	22:17178789-17258235	ADA2	protein_coding
ENSG00000093144	6:127288711-127343609	ECHDC1	protein_coding
ENSG00000093167	3:37052625-37183689	LRRFIP2	protein_coding
ENSG00000093183	3:42547968-42601080	SEC22C	protein_coding
ENSG00000093217	3:38346759-38421348	XYLB	protein_coding
ENSG00000094631	X:48801376-48824982	HDAC6	protein_coding
ENSG00000094661	19:15082210-15092970	OR1I1	protein_coding
ENSG00000094755	5:170763349-170814047	GABRP	protein_coding
ENSG00000094796	17:41393720-41397608	KRT31	protein_coding
ENSG00000094804	17:40287878-40304657	CDC6	protein_coding
ENSG00000094841	X:75156387-75304885	UPRT	protein_coding
ENSG00000094880	5:138187649-138213343	CDC23	protein_coding
ENSG00000094914	12:53307455-53324864	AAAS	protein_coding
ENSG00000094916	12:54230941-54280133	CBX5	protein_coding
ENSG00000094963	1:171185248-171212686	FMO2	protein_coding
ENSG00000094975	1:172532348-172611833	SUCO	protein_coding
ENSG00000095002	2:47403066-47663146	MSH2	protein_coding
[truncated: 18,049 more rows]
